# Supplementary material for: Proteomic analysis defines kinase taxonomies specific for subtypes of breast cancer
Source: Oncotarget. 2018 Jan 29;9(21):15480–97. doi: 10.18632/oncotarget.24337 (PMC5884642; doi:10.18632/oncotarget.24337)
Supplement: Supplementary file 2 [file oncotarget-09-15480-s002.xlsx]

## Sheet: Sheet1
Gene	Family	Uniprot	VI_Area_MCF7	CTx_Area_MCF7	pp58_Area_MCF7	PurvalanolB_Area_MCF7	Shokat_Area_MCF7	VI_Area_SKBR3	CTx_Area_SKBR3	pp58_Area_SKBR3	PurvalanolB_Area_SKBR3	Shokat_Area_SKBR3	VI_Area_HCC1806	CTx_Area_HCC1806	pp58_Area_HCC1806	PurvalanolB_Area_HCC1806	Shokat_Area_HCC1806	VI_Area_SUM159	CTx_Area_SUM159	pp58_Area_SUM159	PurvalanolB_Area_SUM159	Shokat_Area_SUM159
PDXK	Metabolic	PDXK	2.69206e+09	3.4289e+08	4.39311e+08	1.15665e+08	6.04944e+08	3.16814e+09	9.84234e+08	6.51712e+08	1.66861e+08	7.61582e+08	4.4633e+08	9.52637e+07	1.31233e+08	4.50315e+07	2.73927e+08	1.47063e+09	4.32142e+08	1.52836e+08	1.14786e+08	7.4754e+07
GSK3B	CMGC	GSK3B	1.3077e+09	4.19425e+08	1.56688e+08	6.22443e+07	1.07781e+09	3.83639e+08	2.94446e+08	4.10633e+07	1.58252e+07	2.37189e+08	1.16933e+09	3.59637e+08	4.64687e+07	2.52345e+07	8.36321e+08	9.11829e+08	2.85621e+08	5.69088e+07	4.394e+07	4.88763e+08
CDK1	CMGC	CDK1	1.05247e+09	1.68761e+08	0	5.20745e+08	1.24665e+08	1.41039e+09	2.03283e+08	2.39957e+08	2.13128e+08	5.13319e+07	5.0379e+08	9.89089e+07	0	1.75436e+08	6.48562e+07	1.6161e+09	2.09449e+08	3.42082e+08	7.41678e+08	2.03115e+08
GSK3A	CMGC	GSK3A	9.46505e+08	2.83095e+08	0	0	7.59033e+08	3.72255e+08	1.82944e+08	0	0	1.4661e+08	4.43477e+08	1.00604e+08	0	0	3.39115e+08	6.40764e+08	1.97803e+08	0	0	3.60052e+08
TYRO3	TK	TYRO3	9.00059e+08	0	0	0	0	0	0	0	0	0	0	4.91709e+06	0	0	0	0	5.76878e+06	1.41395e+07	0	0
CDK2	CMGC	CDK2	8.14833e+08	1.67837e+08	2.34568e+08	5.60681e+08	2.31581e+08	6.746e+08	1.57374e+08	0	1.1665e+08	4.76741e+07	3.46545e+08	8.35573e+07	0	1.6481e+08	1.07263e+08	1.08745e+09	2.45892e+08	0	6.92782e+08	3.88843e+08
MAPK9	CMGC	MK09	8.13781e+08	5.53492e+08	4.12893e+08	3.712e+07	7.69205e+08	5.01874e+08	5.49884e+08	2.95778e+08	2.52477e+07	2.61181e+08	2.33998e+08	8.06801e+07	3.66936e+08	4.31445e+06	3.12539e+08	4.13871e+08	2.2551e+08	9.41063e+08	2.82348e+07	4.59521e+08
CSNK2A1	Other	CSK21	6.9714e+08	4.94732e+08	0	3.11925e+07	4.95152e+08	4.15066e+08	8.93943e+08	0	1.10741e+08	2.83881e+08	3.35382e+08	2.008e+08	0	5.03371e+07	5.72001e+08	1.3367e+09	1.4483e+09	0	1.30358e+08	8.0975e+08
MAPK8	CMGC	MK08	6.4874e+08	3.79126e+08	3.64209e+08	0	3.78138e+08	2.72935e+08	3.98648e+08	2.89916e+08	0	1.26143e+08	2.56256e+08	9.26669e+07	4.76011e+08	0	4.23406e+08	4.03759e+08	2.30394e+08	9.56571e+08	0	4.89779e+08
MAPK10	CMGC	MK10	6.28448e+08	0	0	0	0	0	0	0	0	0	0	0	0	0	0	0	0	0	0	0
CDK4	CMGC	CDK4	6.18528e+08	1.00714e+08	1.39051e+08	0	1.27538e+08	3.85543e+08	1.82595e+08	0	0	4.74674e+07	2.02324e+08	7.95968e+07	1.13329e+08	0	7.02634e+07	7.09062e+08	1.43139e+08	2.59821e+08	5.00121e+08	2.39809e+08
MAPK13	CMGC	MK13	6.0037e+08	0	0	0	0	0	0	0	0	0	2.2117e+08	0	0	0	0	0	0	0	0	0
CSNK2A3	Other	CSK23	5.83505e+08	4.3192e+08	0	0	4.16069e+08	0	8.75856e+08	0	0	0	0	0	0	0	0	1.23558e+09	1.4483e+09	0	0	7.2654e+08
CDK5	CMGC	CDK5	5.44274e+08	1.18848e+08	0	5.50358e+08	9.0462e+07	5.48242e+08	2.1752e+08	0	3.42118e+08	4.98149e+07	1.7995e+08	0	0	9.62554e+07	0	6.28612e+08	1.43233e+08	0	4.83512e+08	2.73906e+08
PIP4K2C	Metabolic	PI42C	5.23336e+08	3.61453e+06	1.92442e+08	2.06309e+08	4.20999e+08	2.1868e+08	0	9.85469e+07	1.07772e+08	1.22013e+08	1.11558e+08	0	6.57058e+07	6.25202e+07	1.25196e+08	1.08213e+08	0	3.3961e+07	4.45379e+07	6.06974e+07
YES1	TK	YES	5.05795e+08	4.51506e+08	6.97628e+08	5.47821e+08	2.13023e+08	3.54549e+08	6.26374e+08	8.074e+08	2.50504e+08	9.2159e+07	2.64171e+08	2.37857e+08	2.6216e+08	2.32632e+08	1.35712e+08	6.88306e+08	3.09666e+08	1.10559e+09	6.21165e+08	2.74019e+08
MAPK1	CMGC	MK01	5.00564e+08	6.7529e+08	6.04927e+08	8.36588e+08	2.10034e+08	9.25478e+08	1.88537e+09	1.01019e+09	1.16505e+09	2.15855e+08	3.2577e+08	4.33431e+08	1.03651e+09	6.08237e+08	2.57253e+08	9.06507e+08	1.81648e+09	1.48295e+09	2.27738e+09	3.2731e+08
PRKDC	Atypical	PRKDC	4.95739e+08	3.86251e+07	7.72174e+08	0	7.77513e+06	6.26927e+08	1.42846e+08	1.09757e+09	2.71689e+07	9.77843e+07	4.1403e+08	4.65103e+07	5.11401e+08	0	1.26175e+07	4.72856e+08	2.80831e+07	9.23532e+08	0	0
CDK9	CMGC	CDK9	4.89712e+08	7.66356e+07	0	2.62043e+08	1.38017e+08	3.47813e+08	0	0	5.05329e+07	4.30085e+07	2.01665e+08	0	0	9.17888e+07	6.85886e+07	7.45163e+08	1.17592e+08	0	4.16679e+08	3.23923e+08
CDK12	CMGC	CDK12	4.87051e+08	0	0	0	0	0	0	0	0	0	0	0	0	0	0	6.25596e+08	0	0	0	2.44325e+08
FN3KRP	Metabolic	KT3K	4.25033e+08	9.06052e+07	0	0	5.21512e+08	3.93542e+08	1.448e+08	0	0	4.70318e+08	2.55135e+08	6.52329e+07	0	0	6.60194e+08	3.90011e+08	1.43421e+08	0	0	2.72551e+08
MAPK3	CMGC	MK03	4.23305e+08	8.39187e+08	4.34346e+08	8.87123e+08	1.87477e+08	2.32769e+08	8.67175e+08	3.50224e+08	3.25148e+08	7.94949e+07	1.31525e+08	1.3992e+08	2.22479e+08	1.48578e+08	3.7688e+07	1.9638e+08	4.4454e+08	2.60045e+08	3.93161e+08	2.52341e+07
CDK16	CMGC	CDK16	4.22042e+08	8.82526e+07	0	2.46219e+08	8.38388e+07	3.20526e+08	1.58391e+08	0	5.59214e+07	3.53237e+07	2.2178e+08	0	0	9.36795e+07	6.16097e+07	6.18855e+08	1.21725e+08	0	3.84524e+08	2.2118e+08
LYN	TK	LYN	4.20253e+08	2.01135e+08	3.14116e+08	0	0	0	0	0	0	0	2.03247e+08	1.03513e+08	1.01662e+08	1.50154e+08	0	6.88306e+08	2.92572e+08	9.08922e+08	6.03493e+08	2.22535e+08
CDK13	CMGC	CDK13	4.20118e+08	2.14406e+08	0	0	0	0	0	0	0	0	0	0	0	0	0	0	0	0	0	0
CDK17	CMGC	CDK17	4.1642e+08	1.70168e+08	0	2.40643e+08	0	3.3197e+08	2.29179e+08	0	0	0	2.31953e+08	6.66604e+07	0	8.44204e+07	6.26035e+07	6.05195e+08	1.12708e+08	0	3.4865e+08	2.12147e+08
PTK2	TK	FAK1	4.11475e+08	2.88971e+08	1.608e+08	1.60245e+08	9.15452e+07	1.07318e+08	1.31042e+08	2.6514e+07	3.89696e+07	1.02431e+07	1.03528e+09	5.38069e+08	1.99032e+08	5.49942e+08	2.79375e+08	4.02429e+08	1.92355e+08	2.18959e+08	2.94173e+08	1.20017e+08
CDK6	CMGC	CDK6	4.08679e+08	0	0	0	1.4495e+08	3.26823e+08	0	0	0	5.1188e+07	1.83907e+08	0	0	0	1.10826e+08	9.39325e+08	1.1299e+08	2.35322e+08	3.3988e+08	3.25278e+08
CDK18	CMGC	CDK18	4.05493e+08	0	0	2.33133e+08	1.06539e+08	3.79969e+08	0	0	0	0	2.1098e+08	0	0	8.8242e+07	0	0	0	0	0	0
PRKAA1	CAMK	AAPK1	3.70921e+08	3.79689e+08	5.86365e+07	4.72245e+07	1.41122e+08	1.17647e+08	2.53368e+08	2.15716e+07	0	2.90285e+07	2.58812e+08	3.84936e+08	2.34802e+07	4.10633e+07	8.91055e+07	1.4183e+08	1.82869e+08	0	1.68744e+07	5.08296e+07
CAMK2G	CAMK	KCC2G	3.25543e+08	1.66577e+08	2.30233e+07	2.74199e+08	9.8778e+07	6.10799e+08	6.93384e+08	3.72144e+07	1.1382e+09	2.48595e+08	1.19736e+08	3.8175e+07	0	1.95992e+08	7.05725e+07	6.34466e+08	4.49987e+08	2.14936e+07	8.66309e+08	6.81604e+07
MAP2K1	STE	MP2K1	3.08091e+08	5.31204e+08	7.49796e+08	1.73104e+08	0	5.04008e+07	2.67969e+08	2.40415e+08	4.68875e+07	0	2.19933e+08	2.23996e+08	3.90405e+08	2.06947e+08	0	2.90313e+08	615950000	8.49586e+08	2.03955e+08	0
IGF1R	TK	IGF1R	3.0477e+08	3.56612e+08	1.00837e+07	1.34148e+08	3.19865e+08	9.5053e+06	1.48113e+07	0	0	0	5.90929e+07	6.38851e+07	0	2.82354e+07	6.1087e+07	1.35089e+07	1.43139e+07	0	1.08727e+07	1.37518e+07
CAMK2B	CAMK	KCC2B	2.96397e+08	1.55072e+08	0	2.04877e+08	0	0	0	0	0	0	0	0	0	0	0	0	0	0	0	0
DCK	Metabolic	DCK	2.86357e+08	8.86803e+07	9.52389e+07	0	1.68415e+08	7.21681e+08	6.79764e+08	3.55067e+08	0	1.39302e+08	4.54689e+08	1.43288e+08	3.0398e+08	0	2.28653e+08	5.39646e+08	4.40595e+08	2.91511e+08	0	5.70054e+08
STK3	STE	STK3	2.82629e+08	1.72374e+08	1.00737e+08	1.99728e+08	4.36373e+07	9.58683e+07	1.7706e+08	6.68127e+07	1.4305e+08	1.49317e+07	2.65523e+08	1.40547e+08	4.87783e+07	2.0768e+08	4.10633e+07	2.72395e+08	2.07665e+08	3.92203e+07	2.77166e+08	3.29229e+07
STK4	STE	STK4	2.82629e+08	1.67117e+08	8.86365e+07	1.59114e+08	4.14477e+07	1.18015e+08	1.73355e+08	6.39426e+07	1.39571e+08	1.25095e+07	2.46693e+08	6.0256e+07	5.0816e+07	1.99839e+08	3.95984e+07	2.72395e+08	2.08416e+08	4.81432e+07	2.95103e+08	4.25875e+07
MLTK	STE	MLTK	2.65208e+08	6.9195e+07	3.1356e+08	0	1.23334e+07	0	0	0	0	0	1.26067e+08	0	3.28566e+07	0	0	6.17702e+07	1.37316e+07	7.98341e+07	0	0
MAPK14	CMGC	MK14	2.63284e+08	3.65652e+08	4.77288e+08	0	0	1.9715e+08	0	6.92953e+08	0	0	2.21071e+08	0	7.15768e+08	0	0	1.8006e+08	1.03973e+08	1.70187e+09	0	0
TBK1	Other	TBK1	2.44811e+08	1.52641e+08	4.37495e+07	0	6.06497e+07	1.38092e+08	1.4873e+08	4.13233e+07	0	1.80974e+07	6.53419e+07	1.26779e+08	2.79415e+07	0	1.25019e+07	2.39399e+08	1.47836e+08	5.20315e+07	3.533e+06	5.19247e+07
GAK	Other	GAK	2.40482e+08	3.01151e+08	3.97629e+08	2.98211e+07	2.0456e+08	8.20644e+07	1.14353e+08	1.93464e+08	0	2.54943e+07	5.3647e+07	8.0884e+07	2.61512e+07	0	4.60987e+07	1.08745e+08	6.89774e+07	3.08368e+08	6.8481e+06	6.9504e+07
CAMK2D	CAMK	KCC2D	2.38047e+08	1.32199e+08	0	2.07514e+08	6.41903e+07	4.43468e+08	5.90453e+08	2.26738e+07	8.11524e+08	6.74915e+07	1.11887e+08	4.4025e+07	0	1.59754e+08	4.82594e+07	7.29197e+08	5.33391e+08	3.1646e+07	1.00635e+09	1.08637e+08
GRK1	AGC	RK	2.22039e+08	0	1.01504e+08	0	0	0	0	0	1.42629e+08	0	0	0	0	0	0	0	0	0	0	0
PIP4K2A	Metabolic	PI42A	2.13095e+08	0	4.73545e+07	8.39401e+07	1.60961e+08	9.99893e+07	0	0	5.20669e+06	7.53166e+07	3.57476e+07	0	0	0	0	6.05107e+07	0	0	1.20898e+07	2.73906e+07
INSR	TK	INSR	2.06376e+08	2.41186e+08	1.13264e+07	9.5971e+07	2.31076e+08	0	0	0	0	0	1.34583e+08	1.28956e+08	0	6.9841e+07	2.40796e+08	1.44136e+07	1.68874e+07	0	1.38184e+07	1.26453e+07
EPHA4	TK	EPHA4	2.0564e+08	9.9059e+07	4.54798e+08	1.20485e+08	4.80942e+07	0	0	0	0	0	0	0	0	0	0	4.07751e+07	7.10625e+06	1.45733e+08	1.64492e+07	0
CSNK2A2	Other	CSK22	2.05249e+08	1.2101e+08	0	7.65294e+06	1.52692e+08	8.23431e+07	2.34917e+08	0	2.86639e+08	8.11079e+07	9.29758e+07	3.70598e+07	0	2.72095e+07	2.30089e+08	4.89531e+08	4.50269e+08	0	6.91187e+07	3.51359e+08
RPS6KA1	AGC	KS6A1	2.034e+08	1.96159e+08	1.97851e+07	2.03797e+08	5.38634e+07	1.96456e+08	4.74883e+08	0	3.2281e+08	3.22601e+07	1.22242e+08	1.52719e+08	0	3.14818e+08	6.08183e+07	3.19495e+08	3.32207e+08	4.59181e+07	5.20051e+08	5.34489e+07
MAP2K2	STE	MP2K2	1.92999e+08	3.68995e+08	3.97888e+08	2.45164e+08	0	5.67928e+07	2.56964e+08	2.19565e+08	1.08226e+08	0	9.52181e+07	1.61131e+08	1.69543e+08	1.12835e+08	0	1.30388e+08	2.79798e+08	3.44554e+08	2.1578e+08	0
RPS6KA3	AGC	KS6A3	1.91616e+08	1.88516e+08	2.73027e+07	4.23518e+08	1.02858e+08	1.57844e+08	3.72497e+08	8.83104e+07	1.81209e+08	2.86945e+07	1.16356e+08	1.15054e+08	3.11877e+07	2.55533e+08	5.99018e+07	3.09117e+08	3.29108e+08	4.76937e+07	4.70092e+08	4.61327e+07
CDKL4	CMGC	CDKL4	1.89031e+08	1.3803e+08	0	0	0	0	0	0	0	0	1.30041e+08	0	0	0	0	0	0	0	0	0
AAK1	Other	AAK1	1.60892e+08	1.13017e+08	2.33901e+07	9.07091e+06	8.83656e+08	1.87319e+08	1.89045e+08	2.87469e+07	9.03652e+06	1.77394e+08	2.25918e+08	1.83562e+08	1.91384e+07	1.49238e+07	6.18968e+08	1.35266e+08	7.3636e+07	2.35771e+07	0	2.90616e+08
PIP4K2B	Metabolic	PI42B	1.59059e+08	0	0	0	1.49392e+08	1.16758e+08	0	0	0	0	4.04038e+07	0	0	2.99978e+07	2.46686e+07	4.99377e+07	0	3.50173e+07	5.29219e+06	2.33373e+07
DDR1	TK	DDR1	1.57405e+08	1.52765e+08	2.56243e+08	1.16642e+07	1.22775e+08	2.20922e+07	4.62208e+07	5.71624e+07	0	6.89864e+06	5.08292e+07	3.52276e+07	3.0763e+07	0	3.10625e+07	3.06988e+06	2.84682e+06	6.98773e+06	0	0
PRKD2	CAMK	KPCD2	1.55421e+08	6.72588e+07	4.50685e+07	0	5.55444e+07	2.56807e+07	1.6936e+07	7.7875e+06	0	0	1.3962e+08	7.17872e+07	1.96268e+07	0	8.93116e+07	9.54404e+07	4.82297e+07	3.14212e+07	0	4.82553e+07
SRC	TK	SRC	1.5237e+08	4.52745e+08	6.82104e+08	4.22363e+08	1.60301e+08	1.00268e+08	5.95066e+08	7.38375e+08	2.26484e+08	7.69555e+07	1.19159e+08	2.34192e+08	2.24997e+08	2.10281e+08	1.14242e+08	1.89373e+08	2.8703e+08	1.10559e+09	4.26511e+08	1.28598e+08
EPHB3	TK	EPHB3	1.50761e+08	8.54046e+07	3.22564e+08	6.97868e+07	0	2.21046e+07	3.42388e+07	1.55138e+08	2.43489e+07	0	9.07664e+07	0	1.03666e+08	0	0	0	0	0	0	0
CSNK1D	CK1	KC1D	1.46192e+08	7.05345e+07	1.29418e+07	1.85135e+08	8.45609e+06	1.93735e+08	1.32096e+08	2.57035e+07	1.74017e+08	1.45137e+07	7.33056e+07	2.93617e+07	0	1.23351e+08	9.10895e+06	1.99396e+08	1.25106e+08	0	3.78412e+08	0
AURKA	Other	STK6	1.44914e+08	9.6515e+07	3.70952e+07	0	6.38526e+07	1.69121e+08	3.47219e+08	6.76793e+07	2.52204e+07	1.12095e+08	2.80692e+07	2.20523e+07	2.5617e+07	0	2.94282e+07	1.39524e+08	1.4962e+08	5.02784e+07	3.37622e+06	3.95391e+07
PAK4	STE	PAK4	1.40886e+08	1.71237e+08	2.91812e+07	2.82639e+08	7.0569e+07	1.16313e+08	2.12799e+08	0	2.87029e+08	9.17715e+06	4.36404e+07	3.76014e+07	0	1.36945e+08	3.03742e+07	5.12948e+07	7.8783e+07	0	2.06081e+08	1.63486e+07
JAK1	TK	JAK1	1.36677e+08	1.13276e+08	2.20637e+07	2.35344e+07	2.58796e+08	3.67985e+07	3.78926e+07	0	0	3.28322e+07	6.28275e+07	4.04181e+07	0	2.15997e+07	1.15762e+08	1.61433e+07	9.70229e+06	0	0	2.90164e+07
EPHA2	TK	EPHA2	1.32754e+08	8.99411e+07	3.24824e+08	4.70913e+07	4.06518e+07	3.68993e+07	3.11734e+07	1.30633e+08	2.04746e+07	0	4.69281e+08	3.70598e+08	4.97841e+08	1.94526e+08	1.34019e+08	7.10126e+08	4.4144e+08	2.72632e+09	3.69643e+08	2.01196e+08
EPHA8	TK	EPHA8	1.32363e+08	0	0	0	0	0	2.91322e+07	0	0	0	0	0	0	0	0	0	0	0	0	0
EPHB4	TK	EPHB4	1.31071e+08	8.87366e+07	2.78399e+08	1.02903e+08	5.03887e+07	6.47917e+07	4.37728e+07	2.30781e+08	2.80333e+07	8.50316e+06	8.63146e+07	4.93684e+07	8.39818e+07	3.34054e+07	8.78927e+06	1.74117e+08	1.22664e+08	6.12691e+08	1.38716e+08	5.52441e+07
PRKACA	AGC	KAPCA	1.26877e+08	6.43546e+08	0	2.30421e+07	1.13294e+08	3.79162e+07	3.17436e+08	0	0	1.75585e+07	2.96174e+07	5.95837e+07	0	1.39162e+07	3.45041e+07	4.13516e+07	3.98235e+08	0	3.94224e+07	1.40905e+07
TP53RK	Other	PRPK	1.24622e+08	1.13434e+07	0	0	0	1.86311e+08	3.53793e+07	0	0	0	5.2018e+07	0	0	0	0	1.22139e+08	4.35711e+07	0	0	0
CSNK1E	CK1	KC1E	1.10824e+08	4.86627e+07	0	5.15621e+07	0	1.01691e+08	0	0	1.55276e+08	0	5.48555e+07	8.15468e+06	1.49889e+07	1.07845e+08	0	1.43161e+08	1.0341e+08	2.31051e+07	2.75173e+08	0
EPHA3	TK	EPHA3	1.10253e+08	0	1.85439e+08	0	0	0	0	0	0	0	0	0	1.79393e+08	0	0	1.23026e+08	0	4.60754e+08	0	0
MARK3	CAMK	MARK3	1.05277e+08	1.26289e+08	2.01741e+08	3.57034e+07	5.98615e+07	3.28086e+07	8.6278e+07	9.60388e+07	0	0	7.1393e+07	8.92863e+07	7.20983e+07	2.33988e+07	2.85669e+07	4.35957e+07	5.59972e+07	1.07524e+08	1.31634e+07	0
CSNK1A1	CK1	KC1A	1.02587e+08	2.44529e+08	0	3.35434e+08	9.94962e+06	1.76272e+08	4.43648e+08	7.54994e+07	3.59725e+08	3.91181e+07	4.53683e+07	3.12703e+07	0	1.9317e+08	1.1164e+07	1.54869e+08	4.63512e+08	0	5.73199e+08	0
PTK2B	TK	FAK2	9.9731e+07	4.1132e+07	0	1.55277e+07	0	4.18475e+07	3.18817e+07	2.05138e+07	1.19991e+07	0	1.92431e+08	9.50311e+07	4.97543e+07	1.05672e+08	3.51225e+07	1.64537e+07	7.73178e+06	0	5.64696e+07	0
EPHA1	TK	EPHA1	9.75966e+07	7.66807e+07	8.95331e+07	1.19543e+07	2.90941e+07	1.42866e+07	1.7735e+07	2.66313e+07	0	3.91107e+06	1.12465e+08	8.81551e+07	0	8.83959e+07	6.75874e+07	0	0	0	0	0
EPHA7	TK	EPHA7	9.44702e+07	8.16561e+07	1.70841e+08	4.98994e+07	3.74217e+07	0	0	0	0	0	0	0	0	0	0	1.33847e+08	1.04161e+08	0	7.98546e+07	5.23538e+07
EPHB2	TK	EPHB2	9.44702e+07	7.11086e+07	1.79585e+08	6.28521e+07	2.93698e+07	0	0	0	2.22694e+07	0	1.12728e+08	4.85623e+07	8.91525e+07	5.96659e+07	1.78263e+07	1.34468e+08	9.86196e+07	4.91996e+08	8.60463e+07	0
TNK1	TK	TNK1	9.34481e+07	6.72138e+07	3.41311e+08	1.16868e+07	4.10633e+07	8.63218e+07	1.01296e+08	1.65003e+08	3.36028e+07	8.08938e+07	1.44418e+07	1.86079e+07	3.5658e+07	0	0	5.04255e+06	0	0	0	0
MARK2	CAMK	MARK2	8.95851e+07	1.19591e+08	2.01741e+08	2.36348e+07	4.91424e+07	5.95323e+07	1.31515e+08	1.48379e+08	1.15605e+07	1.43949e+07	6.49792e+07	6.88781e+07	6.8984e+07	1.50667e+07	2.22653e+07	5.2235e+07	6.39525e+07	1.34046e+08	1.16513e+07	9.53591e+06
MTOR	Atypical	MTOR	8.84277e+07	6.72813e+06	1.5917e+08	0	0	8.85276e+07	7.31774e+06	1.25698e+08	0	0	1.06545e+08	1.01206e+07	6.96471e+07	0	0	9.46421e+07	6.0853e+06	1.75626e+08	0	0
TLK2	Other	TLK2	8.81571e+07	1.24702e+08	0	5.3795e+07	3.7445e+07	0	0	0	0	0	3.18119e+07	0	0	0	2.8335e+07	9.02959e+07	0	0	0	0
MAP3K3	STE	M3K3	8.77964e+07	1.30837e+08	6.10818e+07	1.73682e+08	0	4.02792e+07	1.18853e+08	0	0	0	6.63806e+07	0	0	0	0	2.98828e+07	2.38002e+07	1.09547e+07	2.03423e+07	0
MAP2K4	STE	MP2K4	8.6158e+07	9.54794e+07	2.29085e+07	3.13231e+06	0	4.60723e+07	1.30439e+08	8.30902e+07	4.02379e+08	0	4.40328e+07	8.56635e+06	8.51441e+07	1.58893e+08	1.21357e+08	1.72165e+08	2.4082e+08	3.17134e+08	7.82336e+08	0
MAP3K2	STE	M3K2	8.20695e+07	4.93832e+07	2.07595e+07	3.9167e+07	9.3432e+06	2.58918e+07	5.20828e+07	1.41038e+07	1.65091e+07	0	7.2679e+07	3.72892e+07	1.22709e+07	2.77151e+07	8.76884e+06	5.60757e+07	4.14484e+07	9.68259e+06	2.84474e+07	3.89746e+06
TAOK2	STE	TAOK2	7.70191e+07	1.88494e+07	2.59355e+07	0	2.44819e+06	1.35804e+07	0	3.34624e+06	0	0	1.4798e+07	0	0	0	0	3.23752e+08	5.23435e+06	1.05524e+07	0	0
MST4	STE	MST4	7.6974e+07	9.06728e+07	8.14968e+07	1.81493e+08	3.15516e+07	0	2.05571e+07	0	4.3065e+07	0	3.69446e+07	2.2817e+07	0	7.84406e+07	0	0	0	0	0	0
NEK9	NEK	NEK9	7.64329e+07	4.70755e+07	0	7.12034e+07	6.60616e+07	3.73559e+07	3.18562e+07	0	2.29956e+07	1.81435e+07	1.50107e+08	1.0307e+08	0	1.63931e+08	1.3851e+08	1.27638e+08	8.36952e+07	0	1.51073e+08	2.0447e+08
TLK1	Other	TLK1	6.21083e+07	0	0	0	0	0	0	0	0	0	3.43857e+07	0	0	0	0	9.02959e+07	0	0	0	0
STK24	STE	STK24	6.0996e+07	6.1743e+07	6.29233e+07	4.95327e+07	3.4607e+07	5.33537e+07	2.53949e+07	1.01932e+07	5.10608e+07	6.10076e+07	3.54178e+07	1.59079e+07	0	7.42782e+07	2.45659e+07	8.37587e+07	5.35458e+07	3.61861e+07	1.13444e+08	6.597e+07
ULK3	Other	ULK3	5.98386e+07	6.24409e+07	3.46499e+07	3.81347e+07	1.82081e+07	1.29382e+07	3.50197e+07	1.25392e+07	6.87424e+06	0	5.58448e+06	0	1.60103e+07	5.41368e+06	0	6.36683e+07	5.10944e+07	4.30412e+07	4.55344e+07	1.37856e+07
CDC42BPB	AGC	MRCKB	5.87263e+07	5.31879e+07	1.5678e+07	1.33294e+07	4.65122e+06	7.37957e+06	3.69011e+07	0	3.86384e+06	0	4.76338e+07	2.27469e+07	0	1.45642e+07	0	1.70125e+07	2.38472e+07	0	4.78596e+06	0
RIOK2	Atypical	RIOK2	5.73435e+07	1.10687e+08	1.66673e+07	0	2.65357e+08	5.92061e+07	1.80474e+08	0	0	1.62814e+08	5.03032e+07	7.38869e+07	0	0	2.29721e+08	1.72165e+08	2.38096e+08	1.85291e+07	0	7.37266e+08
ADK	Metabolic	ADK	5.68775e+07	2.7624e+08	0	0	1.39181e+07	4.99383e+07	8.56533e+08	0	0	0	1.31096e+07	1.14888e+08	0	0	0	1.16817e+07	4.01711e+08	0	0	0
BMP2K	Other	BMP2K	5.51339e+07	4.19988e+07	1.24942e+07	0	1.25609e+08	6.58472e+07	7.04207e+07	1.73888e+07	0	7.61914e+07	6.47813e+07	8.19833e+07	1.19334e+07	5.02199e+06	1.85771e+08	5.72376e+07	3.62826e+07	1.66074e+07	6.04689e+06	1.37856e+08
RPS6KA4	AGC	KS6A4	5.4202e+07	4.71994e+07	0	3.46485e+07	3.04568e+07	1.43186e+07	4.01372e+07	0	1.6702e+07	0	3.55019e+07	3.28762e+07	0	5.30778e+07	2.36677e+07	2.93683e+07	6.65917e+07	0	4.27043e+07	8.37525e+06
MAP3K11	STE	M3K11	5.39314e+07	4.09947e+07	6.24046e+07	1.14859e+07	4.15564e+06	2.26401e+07	1.99869e+07	3.78721e+07	0	0	2.58927e+07	1.29236e+07	0	1.10871e+07	0	2.96256e+07	2.20908e+07	2.70159e+07	1.94787e+07	0
RIPK2	TKL	RIPK2	4.62926e+07	2.78727e+07	1.66284e+08	0	1.88215e+08	3.94075e+07	3.66831e+07	1.66751e+08	0	7.23453e+07	5.16041e+07	4.17086e+07	1.21257e+08	0	2.53462e+08	2.44899e+07	1.70001e+07	1.70929e+08	0	1.88212e+08
RPS6KB1	AGC	KS6B1	4.30084e+07	6.52213e+08	3.96925e+06	4.82417e+07	1.42132e+07	0	2.07096e+07	0	0	0	0	2.81413e+07	0	0	0	0	5.2043e+07	0	7.18824e+06	0
STK25	STE	STK25	4.29993e+07	0	0	0	0	0	0	0	0	0	0	0	2.58383e+07	0	0	5.73175e+07	2.39693e+07	1.2591e+07	1.70339e+07	0
PRKCD	AGC	KPCD	4.22884e+07	2.00651e+08	0	0	0	7.08161e+07	6.194e+08	0	0	0	5.19734e+07	2.22722e+08	0	5.14657e+06	0	1.04133e+07	7.13067e+07	0	0	0
SLK	STE	SLK	4.14571e+07	1.19951e+08	1.28196e+07	7.22056e+07	7.4595e+06	2.33563e+07	1.28173e+08	9.92861e+06	3.32269e+07	0	9.6735e+07	2.68063e+08	1.57838e+07	1.31431e+08	1.93832e+07	9.09168e+07	1.70095e+08	1.64433e+07	1.59045e+08	7.45959e+06
TAOK3	STE	TAOK3	4.13715e+07	1.09652e+07	0	6.71709e+06	0	0	0	0	0	0	3.24517e+07	1.73972e+07	0	1.56339e+07	0	3.16923e+08	0	0	2.47403e+06	0
CHUK	Other	IKKA	4.10633e+07	2.74934e+07	0	0	9.69998e+06	1.00256e+07	5.41966e+06	0	0	0	1.1408e+07	0	0	2.35234e+07	0	6.41473e+06	6.39243e+06	0	0	0
STK10	STE	STK10	3.73988e+07	9.5772e+07	1.57021e+07	4.51297e+07	1.38731e+07	1.46382e+07	7.98966e+07	0	1.04017e+08	0	8.93484e+07	1.8028e+08	0	6.44768e+07	3.13533e+07	3.04682e+07	6.80288e+07	1.04872e+07	5.55528e+07	5.32683e+06
PRKD3	CAMK	KPCD3	3.70425e+07	2.28477e+07	4.76954e+06	0	1.51228e+07	8.28234e+06	4.35186e+06	0	0	0	9.31571e+07	4.76255e+07	0	0	4.53773e+07	4.40037e+07	1.00498e+07	1.369e+07	0	1.22953e+07
TYK2	TK	TYK2	3.66788e+07	5.59402e+07	1.47944e+07	4.67422e+06	2.89272e+07	8.96364e+06	1.71575e+07	0	0	2.03416e+07	2.27633e+07	2.04337e+07	0	0	2.64762e+07	1.15398e+07	7.77874e+06	0	0	1.63937e+07
PRKD1	CAMK	KPCD1	3.61647e+07	0	0	0	0	0	0	0	0	0	7.24812e+07	0	0	0	0	4.82702e+07	2.29831e+07	1.29438e+07	0	8.28267e+06
PDPK1	AGC	PDPK1	3.388e+07	5.2839e+07	1.76676e+07	0	1.28447e+07	0	3.15766e+07	0	0	0	1.32135e+07	0	0	0	0	1.84849e+07	4.637e+07	0	0	0
RET	TK	RET	3.37748e+07	5.77356e+07	9.56946e+07	1.55548e+07	2.29523e+07	0	0	0	0	0	0	0	0	0	0	0	0	0	0	0
ACVR1	TKL	ACVR1	3.29902e+07	4.81674e+07	7.66617e+07	0	3.84855e+07	0	1.83815e+07	2.2191e+07	0	0	1.60832e+07	7.2743e+06	0	0	3.21336e+07	4.02517e+07	5.49077e+07	1.21235e+08	0	0
TAOK1	STE	TAOK1	3.11909e+07	1.30938e+07	2.5239e+07	2.07138e+06	0	1.59557e+07	1.14383e+08	0	3.01093e+08	0	1.98911e+07	9.96752e+07	0	0	0	3.2189e+08	5.58563e+06	0	0	0
TTK	Other	TTK	2.8338e+07	1.70652e+07	0	0	0	0	9.8892e+06	0	0	0	2.17575e+07	1.12992e+07	0	0	0	3.03884e+07	1.57885e+07	0	0	0
PIP5K1A	Metabolic	PI51A	2.76015e+07	0	0	0	0	8.99566e+06	0	0	0	0	1.15993e+07	0	0	0	0	2.53857e+07	0	0	3.70042e+06	0
CSK	TK	CSK	2.71295e+07	4.59949e+08	1.41756e+09	3.13381e+08	1.41239e+08	0	6.02911e+08	1.41063e+09	1.32815e+08	2.13197e+07	2.27534e+06	4.78199e+07	3.35793e+08	4.61491e+07	1.45466e+07	9.29568e+06	4.10352e+08	1.49532e+09	2.16444e+08	7.07685e+07
FER	TK	FER	2.68169e+07	2.05165e+07	5.58429e+07	2.77565e+07	6.82512e+06	1.56652e+07	2.31285e+07	1.25382e+07	6.97414e+06	5.13467e+06	6.61003e+07	2.78323e+07	6.44392e+07	4.55372e+07	3.73347e+07	8.76083e+07	7.15603e+07	1.69872e+08	5.47423e+07	9.10687e+06
IPMK	Metabolic	IPMK	2.67793e+07	0	0	0	0	1.22696e+07	1.14953e+07	0	0	0	0	0	0	0	0	2.15539e+07	0	0	0	0
MAP2K3	STE	MP2K3	2.59286e+07	2.90479e+07	1.01048e+07	0	1.82857e+07	1.4972e+07	5.11385e+07	0	0	9.80685e+06	2.48523e+07	6.06861e+07	2.55142e+07	0	2.78492e+07	2.26538e+07	9.30687e+07	4.27265e+06	0	1.7297e+07
STK16	Other	STK16	2.51334e+07	1.72937e+07	5.31641e+06	0	1.61893e+07	2.06211e+07	2.47194e+07	0	0	0	2.74649e+07	0	0	6.35241e+06	0	1.78552e+07	1.10736e+07	0	0	0
LATS1	AGC	LATS1	2.50898e+07	2.18459e+07	0	1.0009e+07	1.23877e+07	0	6.28589e+06	0	0	0	2.67303e+07	3.43323e+07	0	1.11568e+07	1.89857e+07	4.72501e+07	4.10633e+07	0	1.86416e+07	3.7631e+07
MAP2K5	STE	MP2K5	2.34199e+07	1.57661e+07	3.2449e+07	4.14627e+07	2.62756e+07	2.85506e+07	0	1.22838e+07	1.91978e+07	7.08246e+06	1.87831e+07	2.15648e+07	0	1.63528e+07	1.26547e+07	1.51853e+07	7.3852e+06	1.4625e+07	1.64094e+07	2.9739e+06
MLK4	STE	M3KL4	2.32981e+07	4.45647e+07	0	0	0	0	0	0	0	0	6.41548e+06	1.43861e+07	0	0	0	0	0	0	0	0
FRK	TK	FRK	2.30591e+07	2.17142e+08	4.78399e+08	1.58939e+08	6.46562e+07	0	2.54458e+08	5.18453e+08	3.90617e+07	0	0	0	0	0	0	0	0	0	0	0
HYKK	Metabolic	HYKK	2.29464e+07	0	0	0	0	0	0	0	0	0	0	0	0	0	0	0	0	0	0	0
PI4KA	Atypical	PI4KA	2.28938e+07	5.07002e+06	1.23787e+07	0	0	1.73414e+07	0	1.03431e+07	0	0	1.37065e+07	0	0	0	0	1.21252e+07	0	8.0913e+06	0	0
DCLK2	CAMK	DCLK2	2.27991e+07	0	0	0	0	0	0	0	0	0	0	0	0	0	0	0	0	0	0	0
MST1R	TK	RON	2.04663e+07	1.35069e+08	1.69444e+08	0	0	0	7.17174e+07	9.97143e+07	0	0	3.0948e+07	5.98513e+07	6.20625e+07	0	0	0	0	0	0	0
MAP3K9	STE	M3K9	2.01717e+07	4.56167e+07	0	0	0	0	0	0	0	0	0	0	0	0	0	0	0	0	0	0
STK40	CAMK	STK40	1.90609e+07	0	0	0	0	1.398e+07	8.49778e+06	0	0	0	1.12085e+07	0	0	0	0	0	0	0	0	0
IKBKB	Other	IKKB	1.90188e+07	4.42614e+07	0	0	1.54206e+08	1.1398e+07	1.25086e+07	0	0	0	1.02555e+07	4.89669e+07	0	0	4.65662e+07	1.6028e+07	5.52364e+07	1.13166e+07	0	2.54148e+07
RPS6KA5	AGC	KS6A5	1.76705e+07	2.53692e+07	0	5.12959e+06	1.53818e+07	0	5.34049e+07	0	0	0	0	5.58429e+06	0	0	0	0	0	0	0	0
PIK3R4	Other	PI3R4	1.74676e+07	0	0	0	5.25395e+06	0	0	0	0	0	1.37971e+07	0	0	0	0	2.78427e+06	0	0	0	0
CLK2	CMGC	CLK2	1.71775e+07	1.99413e+07	0	1.9051e+07	0	0	1.28718e+07	0	9.24961e+06	0	1.31459e+07	1.59181e+07	0	3.06207e+07	0	1.4458e+07	1.31023e+07	0	2.76236e+07	0
PIK3C3	Metabolic	PK3C3	1.67266e+07	0	0	0	0	0	0	0	0	0	1.41764e+07	0	0	0	0	0	0	0	0	0
PIK3C2A	Atypical	P3C2A	1.6686e+07	0	0	0	0	1.26708e+07	0	0	0	0	4.72447e+07	0	0	0	0	2.12523e+07	0	0	0	0
STK32B	Other	ST32B	1.6202e+07	0	0	0	0	0	0	0	0	0	0	0	0	0	0	0	0	0	0	0
CHKA	Metabolic	CHKA	1.56548e+07	0	0	0	3.35277e+07	1.61395e+07	6.0549e+06	0	0	5.08742e+07	5.08605e+06	0	0	0	1.97955e+07	1.41653e+08	1.46708e+07	0	0	2.64761e+07
MAP2K6	STE	MP2K6	1.55421e+07	1.27561e+07	0	0	0	3.71424e+07	1.06733e+08	1.29384e+07	0	1.04509e+07	0	0	0	0	0	0	0	0	0	0
PIP5K1C	Metabolic	PI51C	1.51363e+07	0	0	0	0	0	0	0	0	0	9.11456e+06	0	0	0	0	0	0	0	0	0
PLK1	Other	PLK1	1.48537e+07	1.22946e+07	0	0	0	2.66828e+07	3.2579e+07	0	0	0	5.68588e+06	1.12508e+07	0	0	0	6.6418e+07	4.26976e+07	0	1.52534e+07	0
EIF2AK2	Other	E2AK2	1.39638e+07	1.19389e+08	0	0	0	0	7.88579e+07	0	0	0	3.93733e+07	2.89029e+08	0	7.46043e+06	1.44693e+07	8.20912e+06	6.94094e+07	0	0	0
AURKB	Other	AURKB	1.24622e+07	8.82301e+06	0	0	0	0	4.82402e+07	0	0	0	7.21646e+06	0	0	0	6.73978e+06	2.34166e+07	2.37814e+07	0	4.14022e+06	7.86718e+06
STK19	Atypical	STK19	1.24006e+07	0	0	0	0	0	0	0	0	0	0	0	0	0	0	0	0	0	0	0
CLK1	CMGC	CLK1	1.17362e+07	6.78216e+06	0	7.59907e+06	0	0	0	0	0	0	0	0	0	2.43368e+07	0	4.15822e+06	0	0	9.04576e+06	0
PHKG2	CAMK	PHKG2	1.1604e+07	2.26035e+07	0	1.03481e+07	0	8.70393e+06	4.09689e+07	0	1.26378e+07	0	0	0	0	0	0	1.3979e+07	2.41289e+07	0	6.85474e+06	0
KHK	Metabolic	KHK	1.15003e+07	0	0	0	0	0	0	0	0	0	1.28969e+07	0	0	0	0	0	0	0	0	0
PLK4	Other	PLK4	1.14792e+07	1.02188e+07	0	0	9.26167e+06	8.12224e+06	0	0	0	0	1.14262e+07	0	0	1.76535e+07	1.07118e+08	5.95882e+06	4.48672e+06	0	0	0
ERN1	Other	ERN1	1.14687e+07	9.69878e+06	0	0	0	0	0	0	0	0	4.20938e+06	0	0	0	0	2.22458e+06	0	0	0	0
TGFBR1	TKL	TGFR1	1.14161e+07	1.77226e+07	3.40422e+07	0	8.55198e+06	1.2567e+08	2.79119e+08	3.77242e+08	0	5.72746e+07	9.04531e+06	1.70148e+07	0	0	1.11502e+07	1.7119e+07	9.85257e+06	2.51504e+07	0	0
NEK3	NEK	NEK3	1.11425e+07	3.15334e+07	0	0	0	0	3.59749e+07	0	0	0	0	1.55405e+07	0	0	0	0	2.36593e+07	0	0	0
IRAK1	TKL	IRAK1	1.09531e+07	1.60836e+07	2.37903e+07	0	0	0	1.53089e+08	0	0	0	0	0	0	0	0	0	9.14721e+06	0	0	0
LIMK2	TKL	LIMK2	1.07908e+07	4.33912e+06	2.09188e+07	0	8.72358e+06	3.48121e+07	2.42545e+07	2.09828e+09	0	6.74694e+06	1.11525e+07	0	1.08516e+07	0	8.24819e+06	1.14954e+07	2.83367e+06	1.96843e+07	0	6.56313e+06
PKM	Metabolic	KPYM	1.02361e+07	1.49455e+07	1.42942e+07	9.21759e+06	1.08926e+07	8.51181e+06	0	1.82858e+07	3.8091e+07	0	4.07633e+06	0	1.87208e+07	0	0	5.08779e+06	5.42784e+06	1.66321e+07	4.87631e+06	0
BMPR2	TKL	BMPR2	9.91448e+06	8.96709e+06	3.20563e+06	9.84073e+06	0	0	0	0	0	0	8.48307e+06	0	0	1.18881e+07	0	4.87846e+06	5.15734e+06	0	8.44917e+06	0
MAP4K4	STE	M4K4	8.58874e+06	6.61444e+06	6.02112e+06	5.95116e+06	9.53654e+06	0	0	0	0	0	4.10633e+07	3.15347e+07	1.9293e+07	5.62949e+07	1.26444e+07	1.50611e+07	9.54262e+06	9.22633e+06	1.24897e+07	0
PLK2	Other	PLK2	8.40386e+06	5.7578e+06	0	0	0	0	0	0	0	0	0	0	0	0	0	0	0	0	0	0
MELK	CAMK	MELK	8.38582e+06	1.41497e+07	0	0	4.05082e+06	1.49175e+07	1.38633e+07	0	0	0	8.91835e+06	1.07566e+07	0	0	0	8.74309e+06	1.21819e+07	0	0	0
TEC	TK	TEC	8.35276e+06	1.62344e+07	7.58429e+07	0	0	0	0	1.86582e+06	0	0	7.07598e+06	1.62023e+07	2.43184e+06	0	0	1.59659e+07	1.78924e+07	2.40267e+07	0	3.50794e+06
TEX14	Other	TEX14	8.06717e+06	0	0	0	0	0	0	0	0	0	0	0	0	0	0	0	0	0	0	0
CHEK1	CAMK	CHK1	8.06566e+06	2.28106e+07	7.73619e+06	0	0	0	3.21686e+07	0	0	0	1.69216e+06	9.82652e+06	0	0	0	1.36242e+07	3.01776e+07	1.13166e+07	0	0
MAP3K5	STE	M3K5	8.05364e+06	1.72295e+06	0	0	0	0	0	0	0	0	0	0	0	0	0	5.43815e+06	2.07665e+06	0	0	0
ACVR1B	TKL	ACV1B	7.70943e+06	1.03764e+07	2.20859e+07	0	1.45471e+07	0	6.8612e+06	9.37651e+06	0	0	0	0	0	0	0	0	0	0	0	0
PFKL	Metabolic	K6PL	7.6478e+06	0	1.96517e+07	0	0	1.20615e+07	5.03286e+06	2.05852e+07	0	7.77675e+06	3.32324e+06	0	0	0	0	0	0	0	0	0
MLKL	Other	MLKL	7.5035e+06	0	0	0	0	0	0	0	0	0	0	0	0	0	0	0	0	0	0	0
IRAK4	TKL	IRAK4	7.47194e+06	2.01518e+07	0	2.17913e+07	0	0	2.96625e+07	0	8.29202e+06	0	0	1.24342e+07	0	1.02799e+07	0	5.3051e+06	3.86495e+07	0	2.64543e+07	0
LIMK1	TKL	LIMK1	7.03153e+06	5.61484e+06	1.60726e+07	0	6.85929e+06	2.11861e+07	1.03058e+07	1.78216e+07	0	0	8.72858e+06	0	0	0	6.53789e+06	1.83874e+07	1.39195e+07	4.33559e+07	0	8.81671e+06
CAMKK1	Other	KKCC1	6.79554e+06	0	0	0	0	9.67073e+06	0	0	0	0	0	0	0	0	0	1.18236e+07	0	0	0	0
NME1	Metabolic	NDKA	6.59758e+06	2.79042e+06	0	0	0	0	0	0	0	0	4.64615e+06	0	0	0	0	0	0	0	0	0
BUB1	Other	BUB1	6.46636e+06	1.01806e+07	0	0	0	0	1.51563e+07	0	0	0	1.04303e+07	1.36571e+07	0	0	0	1.24889e+07	1.7667e+07	0	0	0
TRIM28	Atypical	TIF1B	6.43329e+06	7.88082e+06	1.23083e+07	1.12448e+07	1.21742e+07	7.67931e+06	5.18758e+06	1.44723e+07	0	7.1799e+06	1.19192e+07	1.31753e+07	1.76956e+07	2.01488e+07	2.66787e+07	0	0	0	0	0
MAP3K1	STE	M3K1	6.3416e+06	4.25757e+06	1.31415e+07	0	0	0	0	0	0	0	3.22802e+06	0	0	0	0	0	0	5.30429e+06	0	0
ROS1	TK	ROS1	6.31755e+06	0	0	0	0	0	0	0	0	0	0	0	0	0	0	0	0	0	0	0
SIK2	CAMK	SIK2	6.01843e+06	5.34919e+06	1.6847e+07	0	2.75684e+06	0	5.80211e+06	2.03675e+07	0	0	1.40643e+07	1.06008e+07	2.32872e+07	0	4.19504e+06	1.26396e+07	1.07824e+07	4.6907e+07	0	5.16876e+06
NME4	Metabolic	NDKM	6.01317e+06	6.93413e+07	1.34294e+07	1.77952e+07	7.25257e+06	0	0	0	0	0	0	4.8986e+07	2.01856e+07	1.87711e+07	0	0	0	0	0	0
ADCK1	Atypical	ADCK1	5.87113e+06	4.33259e+06	1.49944e+07	0	0	2.89775e+06	0	0	0	0	0	0	0	0	0	0	0	0	0	0
HIPK2	CMGC	HIPK2	5.68625e+06	0	0	4.06363e+06	0	0	0	0	0	0	0	0	0	0	0	0	4.10821e+06	0	0	0
MINK1	STE	MINK1	5.58028e+06	5.2875e+06	0	0	0	0	0	0	0	0	2.36471e+07	1.39684e+07	9.82346e+06	5.5639e+07	9.36458e+06	9.02959e+06	0	0	8.17945e+06	0
DSTYK	Other	DUSTY	5.52391e+06	5.661e+06	5.27158e+06	0	0	0	0	0	0	0	0	0	0	0	0	0	0	0	0	0
PFKP	Metabolic	K6PP	5.39915e+06	2.55944e+06	4.06743e+07	0	0	0	0	0	0	0	8.8491e+06	0	1.74662e+07	0	0	1.35178e+07	0	2.59146e+07	0	0
CDK7	CMGC	CDK7	5.23013e+06	1.14199e+07	0	6.81693e+07	1.10173e+07	0	3.03707e+07	0	1.50866e+08	7.51653e+06	0	0	0	4.65888e+07	1.11612e+07	3.18253e+07	6.57088e+07	0	3.43999e+08	1.72405e+07
MAP3K6	STE	M3K6	5.20037e+06	0	0	0	0	0	0	0	0	0	0	0	0	0	0	5.59338e+06	0	0	0	0
CSNK1G2	CK1	KC1G2	5.05269e+06	0	0	0	0	0	1.90425e+07	0	0	0	0	1.31817e+07	0	0	0	1.09366e+07	2.96422e+07	0	1.2309e+08	0
PI4K2B	Atypical	P4K2B	5.0363e+06	0	0	0	0	0	0	0	0	6.727e+08	0	0	0	0	0	6.94161e+06	0	0	0	0
MAP4K3	STE	M4K3	4.84977e+06	3.68905e+07	6.83364e+06	2.65383e+06	0	0	3.5332e+07	1.86862e+07	0	0	1.6826e+07	5.84971e+07	2.26055e+07	1.58508e+07	0	4.39948e+06	1.25764e+07	9.71405e+06	4.7089e+06	0
ABL1	TK	ABL1	4.72058e+06	4.07617e+07	5.66395e+07	1.54393e+07	8.29497e+06	0	1.76978e+07	3.09155e+07	0	0	0	1.19663e+08	0	0	0	0	8.67853e+06	5.35374e+07	7.83797e+06	0
STK11	CAMK	STK11	4.69375e+06	2.6697e+06	0	4.0983e+06	2.40976e+06	0	0	0	0	0	0	0	0	0	0	0	3.7607e+06	0	0	0
ABL2	TK	ABL2	4.60777e+06	3.85114e+07	5.55279e+07	2.044e+07	7.80192e+06	0	2.3016e+07	3.69443e+07	9.37715e+06	0	5.2163e+06	7.028e+07	1.70229e+07	2.34977e+07	1.10712e+07	5.47275e+06	1.19189e+07	8.46889e+07	2.61487e+07	5.0807e+06
CDK8	CMGC	CDK8	4.50992e+06	0	0	0	0	2.97531e+07	0	0	0	0	2.33673e+07	0	0	0	0	1.35178e+07	0	0	0	5.73893e+06
TNIK	STE	TNIK	4.379e+06	0	0	0	0	0	0	0	3.74746e+06	0	0	0	0	0	0	0	0	0	0	0
MAP4K5	STE	M4K5	4.32939e+06	1.8282e+07	4.14524e+07	1.04787e+07	0	0	1.84215e+07	4.33115e+07	0	0	4.94813e+06	1.54726e+07	2.82299e+07	1.24421e+07	0	0	7.84824e+06	2.92635e+07	6.58501e+06	0
BRAF	TKL	BRAF	4.31902e+06	2.72075e+07	1.5954e+08	0	0	0	1.76333e+07	7.5163e+07	0	9.51747e+06	0	1.14691e+07	3.23723e+07	0	0	0	9.45809e+06	1.22156e+08	0	0
PGK1	Metabolic	PGK1	4.31902e+06	3.41112e+06	0	0	0	0	0	0	1.13189e+07	0	0	0	0	0	0	0	3.42727e+06	1.19369e+07	0	0
TGFBR2	TKL	TGFR2	4.00743e+06	0	7.69173e+06	0	0	0	0	0	0	0	2.51953e+07	9.08714e+06	1.73894e+07	0	1.60116e+07	3.0548e+07	1.09421e+07	4.59181e+07	0	1.06988e+07
TNK2	TK	ACK1	3.94159e+06	1.68243e+07	2.25157e+07	0	0	0	1.30897e+07	2.45768e+07	0	0	0	6.29643e+06	0	0	0	3.00602e+06	8.62969e+06	3.6276e+07	0	0
TTN	CAMK	TITIN	3.78737e+06	0	0	0	0	1.68404e+07	0	0	0	0	0	0	0	0	0	0	0	0	0	0
CDC42BPG	AGC	MRCKG	3.45759e+06	0	6.10726e+06	0	0	0	0	3.60623e+06	0	0	0	0	0	0	0	0	0	0	0	0
ATM	Atypical	ATM	3.08948e+06	0	0	0	0	1.34025e+07	0	1.32703e+07	0	0	3.01005e+07	0	1.53219e+07	0	0	2.18023e+07	0	2.11228e+07	0	0
CDK11B	CMGC	CD11B	3.07242e+06	0	0	0	0	0	0	0	0	0	0	0	0	0	0	2.70089e+06	0	0	0	0
STK17B	CAMK	ST17B	2.67222e+06	0	0	0	0	0	0	0	0	0	0	0	0	0	0	0	0	0	0	0
CDK19	CMGC	CDK19	2.59331e+06	0	0	0	7.11222e+06	0	0	0	0	8.9782e+06	0	0	0	0	9.3055e+06	0	0	0	0	0
BMPR1A	TKL	BMR1A	2.47922e+06	1.14706e+07	2.84513e+07	0	0	0	1.0438e+07	1.85868e+07	0	0	1.8643e+06	2.0045e+07	0	0	0	9.07394e+06	3.38594e+07	1.20246e+08	0	0
PIKFYVE	Metabolic	FYV1	2.26187e+06	0	0	0	0	0	0	0	0	0	1.53981e+07	2.48722e+06	0	0	0	4.37376e+06	3.91755e+06	0	0	0
ATR	Atypical	ATR	2.26052e+06	0	9.43052e+06	0	0	0	0	0	0	0	4.51235e+06	0	0	0	0	1.84938e+07	0	5.60322e+07	0	0
PRKAA2	CAMK	AAPK2	0	0	0	0	0	0	3.62364e+07	0	0	0	0	0	0	0	0	0	0	0	0	0
ACVRL1	TKL	ACVL1	0	0	0	0	0	0	0	0	0	0	0	0	7.2564e+06	0	0	0	0	0	0	1.6134e+07
ADCK4	Atypical	ADCK4	0	0	0	0	0	0	0	0	0	0	0	0	0	0	0	0	0	4.04115e+06	0	0
ADCK5	Atypical	ADCK5	0	0	1.24146e+07	0	0	0	0	0	0	0	0	0	0	0	0	0	0	0	0	0
AGK	Metabolic	AGK	0	0	4.4083e+07	0	0	0	0	3.55423e+07	0	0	0	0	8.90258e+06	0	0	4.84032e+06	0	2.34198e+07	0	0
AKT1	AGC	AKT1	0	8.42002e+07	0	0	0	0	4.80404e+07	0	0	0	0	9.77395e+06	0	0	0	0	3.05157e+07	0	0	0
AKT2	AGC	AKT2	0	6.15967e+07	0	0	0	0	3.32691e+07	0	0	0	0	0	0	0	0	0	3.44229e+07	0	0	0
ARAF	TKL	ARAF	0	2.11682e+07	1.27047e+08	0	0	0	0	6.57013e+07	0	0	0	0	0	0	0	0	0	0	0	0
ADRBK1	AGC	ARBK1	0	0	0	0	0	0	0	0	0	0	0	0	0	1.25641e+07	0	0	0	0	0	0
ADRBK2	AGC	ARBK2	0	0	0	0	0	0	0	0	0	0	0	0	0	1.6961e+06	0	0	0	0	0	0
BRD2	Atypical	BRD2	0	0	0	0	3.34656e+07	0	0	0	0	0	0	0	0	0	0	0	0	0	0	0
BRD3	Atypical	BRD3	0	0	0	0	5.7505e+07	0	0	0	0	9.80648e+06	0	0	0	0	4.4792e+07	0	0	0	0	5.56167e+06
BRD4	Atypical	BRD4	0	0	0	0	5.29665e+07	0	0	0	0	1.2092e+07	0	0	0	0	4.89145e+07	0	0	0	0	9.703e+06
BTK	TK	BTK	0	0	0	0	0	0	2.30356e+07	0	0	0	0	0	0	0	0	0	0	0	0	0
CDK10	CMGC	CDK10	0	0	0	0	0	0	0	0	0	0	0	0	0	0	0	4.84475e+06	5.74624e+06	0	6.32193e+06	0
CDK14	CMGC	CDK14	0	0	0	0	0	0	0	0	0	0	0	0	0	0	0	5.52951e+08	0	0	0	0
CDK3	CMGC	CDK3	0	0	0	0	0	0	0	0	0	0	0	0	0	0	0	1.08657e+09	1.9583e+08	0	6.92782e+08	0
CDKL3	CMGC	CDKL3	0	0	0	0	0	0	1.48512e+07	0	0	0	0	0	0	0	0	0	0	0	0	0
CHEK2	CAMK	CHK2	0	3.74398e+07	0	0	6.01682e+09	0	4.2073e+07	0	0	0	0	2.1533e+07	0	0	0	0	1.95924e+07	0	0	0
CHKB	Metabolic	CHKB	0	0	0	0	2.51924e+07	1.02308e+07	0	0	0	1.80531e+07	2.25585e+07	0	0	0	4.5311e+07	3.68634e+06	0	0	0	2.30551e+06
CLK3	CMGC	CLK3	0	2.20091e+07	0	1.33721e+07	0	0	5.56022e+06	0	0	0	0	2.18994e+07	0	0	0	0	1.80145e+07	0	1.67548e+07	0
CLK4	CMGC	CLK4	0	0	0	0	0	0	0	0	0	0	0	0	0	0	0	6.25773e+06	0	0	0	0
CASK	CAMK	CSKP	0	2.73893e+06	0	0	0	0	0	0	0	0	0	0	0	0	0	0	0	0	0	0
DAPK2	CAMK	DAPK2	0	654803	0	0	0	0	0	0	0	0	0	0	0	0	0	0	0	0	0	0
DAPK3	CAMK	DAPK3	0	1.44908e+07	0	0	0	0	3.17436e+07	2.19769e+06	0	0	0	0	0	0	0	8.97637e+06	1.46239e+07	0	6.14522e+06	0
DMPK	AGC	DMPK	0	6.66284e+06	0	0	0	0	0	0	0	0	0	0	0	0	0	0	0	0	0	0
DYRK1A	CMGC	DYR1A	0	6.70438e+06	0	5.7246e+06	0	0	1.28282e+07	0	5.30819e+06	0	0	0	0	0	0	0	3.62732e+06	0	6.09738e+06	0
DYRK2	CMGC	DYRK2	0	0	0	0	0	0	0	0	0	0	0	0	0	0	0	0	3.11262e+06	0	0	0
EIF2AK1	Other	E2AK1	0	6.31017e+06	5.64209e+06	0	0	0	0	0	0	0	0	0	0	0	0	0	0	0	0	0
EIF2AK3	Other	E2AK3	0	4.19301e+06	0	0	0	0	0	0	0	0	0	0	0	0	0	0	0	0	0	0
EIF2AK4	Other	E2AK4	0	4.97546e+06	0	0	0	0	0	0	0	0	3.92917e+06	3.27264e+07	0	1.24439e+07	1.5776e+07	0	1.14399e+07	5.63694e+06	2.57634e+06	0
EGFR	TK	EGFR	0	7.73673e+06	0	0	0	0	1.22471e+08	0	0	0	1.64459e+07	5.66204e+08	0	9.29284e+06	4.71293e+07	0	2.12267e+08	0	2.12591e+06	1.26453e+07
EPHA5	TK	EPHA5	0	0	0	0	0	0	0	0	0	0	8.42536e+07	0	0	0	0	0	0	0	0	0
EPHA6	TK	EPHA6	0	0	3.15487e+08	6.96612e+07	0	1.18395e+07	0	0	0	0	0	0	0	0	0	0	0	0	0	0
EPHB6	TK	EPHB6	0	0	0	0	0	0	7.79789e+06	1.46299e+07	0	0	0	0	0	0	0	0	3.2892e+06	0	0	0
ERBB2	TK	ERBB2	0	0	1.02127e+08	0	0	7.4949e+07	9.33677e+07	8.88813e+07	2.73921e+07	5.63149e+07	0	0	0	0	0	0	0	0	0	0
ERBB3	TK	ERBB3	0	0	2.75695e+07	6.54341e+06	0	0	0	0	0	0	0	0	0	0	0	0	0	0	0	0
FASTKD5	Other	FAKD5	0	0	6.5891e+06	0	0	0	0	9.50651e+06	0	0	0	0	6.38804e+06	0	0	0	0	7.00571e+06	0	0
FGFR1	TK	FGFR1	0	8.26467e+07	0	0	0	0	0	0	0	0	0	0	0	0	0	0	3.20749e+08	3.42082e+08	0	0
FGFR2	TK	FGFR2	0	8.26467e+07	1.1189e+08	0	0	0	1.4382e+08	0	0	0	0	0	0	0	0	0	0	0	0	0
FGR	TK	FGR	0	0	1.80104e+08	0	0	0	0	0	0	0	0	0	0	0	0	0	0	0	0	0
FN3K	Metabolic	FN3K	0	0	0	0	3.38306e+07	0	0	0	0	0	0	0	0	0	0	0	0	0	0	0
FYN	TK	FYN	0	0	0	0	0	0	0	0	0	0	0	0	0	0	0	0	0	0	0	0
GALK1	Metabolic	GALK1	0	0	1.00074e+07	0	0	6.74719e+06	7.79771e+06	1.44137e+07	0	0	0	0	0	0	0	0	0	0	0	0
GYK	Metabolic	GLPK	0	0	0	0	0	0	0	1.47904e+09	0	0	0	0	0	0	0	0	0	0	0	0
GRK6	AGC	GRK6	0	1.62502e+06	0	2.959e+06	0	0	0	0	0	0	0	0	0	0	0	0	0	0	0	0
GRK7	AGC	GRK7	0	0	0	0	0	0	3.6349e+08	0	0	0	0	0	0	0	0	0	0	0	0	0
MASTL	AGC	GWL	0	5.47751e+07	0	0	0	1.03066e+08	0	0	0	0	0	0	0	0	0	0	9.35572e+07	0	0	0
HCK	TK	HCK	0	0	0	2.91254e+08	0	0	0	0	0	0	0	0	0	0	0	0	0	0	0	0
HIPK1	CMGC	HIPK1	0	7.59265e+06	0	0	0	0	0	0	0	0	0	2.13641e+07	0	0	0	0	0	0	0	0
HK1	Metabolic	HXK1	0	0	0	0	0	0	0	1.8854e+07	4.70505e+08	0	0	0	0	3.52741e+07	0	0	0	4.44122e+06	0	0
HK2	Metabolic	HXK2	0	0	0	0	0	0	0	0	0	0	0	0	0	0	0	0	0	0	0	0
IKBKE	Other	IKKE	0	0	0	0	0	0	0	0	0	0	1.07238e+07	1.16618e+06	0	0	0	0	0	0	0	0
ILK	TKL	ILK	0	0	0	8.03873e+06	9.43463e+06	0	5.78359e+06	0	2.76684e+07	1.01128e+07	0	4.67716e+06	0	3.70548e+07	4.11038e+07	0	3.35776e+06	0	7.54832e+07	3.20987e+06
PFKM	Metabolic	K6PF	0	0	0	0	0	0	0	0	0	0	0	0	0	0	0	4.80573e+06	0	0	0	0
PRKACB	AGC	KAPCB	0	4.84939e+08	0	0	0	0	2.69458e+08	0	0	0	0	0	0	0	0	0	2.76229e+08	0	0	0
CSNK1G1	CK1	KC1G1	0	1.7073e+07	0	6.21463e+07	0	0	0	0	2.6376e+07	0	0	0	0	3.21743e+07	0	0	0	0	6.02431e+07	0
CSNK1G3	CK1	KC1G3	0	1.69582e+07	0	7.07513e+07	0	0	0	0	2.60654e+07	0	3.38977e+06	0	0	4.59915e+07	0	0	2.96422e+07	0	1.2309e+08	0
CAMK2A	CAMK	KCC2A	0	0	0	0	0	0	0	0	0	0	0	0	0	0	0	5.35832e+08	0	0	0	0
CAMK4	CAMK	KCC4	0	0	0	0	0	0	0	0	0	3.21272e+07	0	0	0	1.21527e+07	0	0	0	0	0	0
CKM	Metabolic	KCRM	0	1.33071e+07	0	0	0	0	0	0	0	0	0	0	0	0	0	0	0	0	0	0
KIT	TK	KIT	0	0	0	0	0	0	0	0	0	0	0	0	0	0	0	0	0	0	0	0
TK2	Metabolic	KITM	0	0	0	0	0	2.57222e+06	8.20795e+06	0	0	0	0	0	0	0	0	9.18038e+06	1.50465e+07	0	0	4.41908e+06
CAMKK2	Other	KKCC2	0	9.72804e+06	0	1.54543e+07	0	0	0	0	0	0	0	0	0	0	0	0	0	0	0	0
PRKCA	AGC	KPCA	0	9.09992e+06	0	0	0	0	2.85838e+07	0	0	0	0	0	0	0	0	8.88767e+06	4.06689e+07	0	1.18759e+07	0
PRKCB	AGC	KPCB	0	0	0	0	0	0	0	0	0	0	0	0	0	0	0	0	0	0	0	0
PRKCE	AGC	KPCE	0	6.92287e+06	0	0	0	0	0	0	0	0	0	0	0	0	0	0	0	0	0	0
PRKCQ	AGC	KPCT	0	0	0	0	0	0	0	0	0	0	0	1.42332e+07	0	0	0	0	0	0	0	0
RPS6KA2	AGC	KS6A2	0	1.87829e+08	0	0	0	0	0	0	0	0	1.14031e+08	0	0	0	0	0	0	0	0	0
RPS6KB2	AGC	KS6B2	0	3.72012e+07	0	0	0	0	0	0	0	0	0	0	0	0	0	0	0	0	0	0
KSR1	TKL	KSR1	0	2.12718e+06	0	0	0	0	0	0	0	0	0	0	0	0	0	0	0	0	0	0
SYK	TK	KSYK	0	6.65102e+06	0	0	0	0	1.17277e+07	6.45849e+06	0	0	1.03742e+07	1.89766e+07	5.19671e+07	0	0	0	0	0	0	0
LATS2	AGC	LATS2	0	1.12803e+07	0	0	0	0	0	0	0	0	0	0	0	0	0	0	0	0	0	0
LCK	TK	LCK	0	0	0	0	0	0	0	0	0	0	2.50634e+08	1.5769e+08	2.19447e+08	0	0	0	0	0	0	0
MAP3K13	STE	M3K13	0	0	0	0	0	0	0	0	0	0	0	0	0	0	0	0	0	0	0	0
MAP3K4	STE	M3K4	0	3.31184e+06	8.15079e+06	0	0	7.86609e+06	6.82307e+06	1.38754e+07	0	0	5.76255e+06	1.03523e+07	0	0	0	1.71811e+06	1.82775e+06	1.9509e+07	0	0
MAP3K7	STE	M3K7	0	0	0	0	0	0	0	0	0	0	6.06428e+06	0	0	0	0	3.22511e+06	0	0	0	0
MAP4K2	STE	M4K2	0	0	0	0	0	0	0	0	0	0	0	0	0	0	0	0	0	0	0	0
MARK1	CAMK	MARK1	0	0	0	0	0	0	0	0	0	0	7.38332e+07	7.95585e+07	6.88946e+07	1.96944e+07	2.83976e+07	0	0	0	0	0
MAST1	AGC	MAST1	0	0	0	0	0	0	0	0	1.286e+08	0	0	0	0	0	0	0	0	0	0	0
MAST2	AGC	MAST2	0	0	0	0	0	0	2.60305e+08	0	0	0	0	0	0	0	0	0	0	0	0	0
MAST3	AGC	MAST3	0	9.54456e+07	0	0	0	0	0	0	0	0	0	0	0	0	0	0	0	0	0	0
MAST4	AGC	MAST4	0	0	0	0	0	0	0	0	0	0	0	0	0	0	0	0	0	0	0	0
MERTK	TK	MERTK	0	0	0	0	0	7.74512e+06	0	0	0	0	0	0	0	0	0	0	0	0	0	0
MET	TK	MET	0	1.00083e+08	0	0	0	0	0	0	0	0	5.79058e+07	1.47047e+08	5.03057e+07	3.85974e+07	8.60026e+07	5.31841e+07	1.3788e+08	2.07115e+08	8.07714e+07	7.98799e+07
MAPK4	CMGC	MK04	0	0	0	0	0	0	0	0	0	0	0	0	0	0	0	0	0	0	0	0
MAPK6	CMGC	MK06	0	0	0	0	0	9.50619e+06	0	0	0	0	0	0	0	0	0	0	1.01343e+07	1.28854e+07	0	0
MAPK11	CMGC	MK11	0	0	0	0	0	0	0	0	0	0	0	0	0	0	0	0	0	1.0195e+09	0	0
MYLK	CAMK	MYLK	0	0	0	0	0	0	0	0	0	0	0	0	7.20685e+08	0	0	0	0	0	0	0
MYLK3	CAMK	MYLK3	0	0	0	0	0	0	2.93937e+08	4.30872e+08	0	0	0	0	0	0	0	0	0	0	0	0
NME2	Metabolic	NDKB	0	0	0	0	0	0	0	0	0	0	0	0	0	0	0	0	0	0	0	0
NEK1	NEK	NEK1	0	3.41191e+06	0	0	0	0	0	0	0	0	0	0	0	0	0	4.04025e+06	2.28516e+06	0	0	0
NEK10	NEK	NEK10	0	0	1.05183e+08	0	0	0	0	0	0	0	0	0	0	0	0	0	0	0	0	0
NEK2	NEK	NEK2	0	0	0	0	0	0	0	0	0	0	1.04501e+07	8.07056e+06	2.08211e+07	0	0	2.83749e+07	1.89256e+07	1.99361e+07	9.79647e+06	0
NEK4	NEK	NEK4	0	859449	0	0	0	0	0	0	0	0	0	0	0	0	0	0	0	0	0	0
NLK	CMGC	NLK	0	0	0	0	0	0	0	0	0	0	0	0	0	0	0	0	0	3.44779e+07	0	0
NRBP1	Other	NRBP	0	0	0	2.528e+06	0	0	0	0	0	0	0	0	0	0	0	0	0	0	0	0
NRK	STE	NRK	0	0	0	0	0	0	0	0	0	0	0	0	0	0	9.49985e+06	0	0	0	0	0
NUAK1	CAMK	NUAK1	0	0	0	0	0	0	0	0	0	0	0	0	0	0	0	1.87067e+06	0	0	0	0
OXSR1	STE	OXSR1	0	8.32771e+06	0	1.83679e+07	0	0	1.80183e+07	0	7.50555e+06	0	0	1.56383e+07	0	9.963e+06	0	0	5.47668e+06	0	1.66087e+07	0
PAK6	STE	PAK6	0	3.23974e+07	0	0	0	0	0	0	0	0	0	0	0	0	0	0	0	0	0	0
PCK2	Metabolic	PCKGM	0	0	3.52908e+06	0	0	0	0	0	0	0	0	0	0	0	0	0	0	0	0	0
PDK1	Atypical	PDK1	0	0	0	0	0	0	0	0	0	0	0	0	5.72868e+07	0	0	0	0	0	0	0
PIK3CA	Atypical	PK3CA	0	0	0	0	0	0	0	0	0	0	0	0	0	0	0	0	0	0	0	0
PKN1	AGC	PKN1	0	1.57887e+08	0	0	0	0	5.9601e+07	0	0	0	0	1.97008e+08	0	0	0	0	7.62752e+07	0	0	0
PKN2	AGC	PKN2	0	5.464e+07	0	0	0	0	6.09013e+07	0	0	0	5.61416e+06	1.31084e+08	0	0	0	3.81584e+06	6.0421e+07	0	0	0
PLK3	Other	PLK3	0	0	0	0	0	0	0	0	0	0	0	0	0	5.63462e+07	0	0	0	0	0	0
PKMYT1	Other	PMYT1	0	5.03287e+07	1.81549e+08	4.65739e+06	0	0	2.93865e+07	6.01345e+07	0	0	0	2.34049e+07	5.64747e+07	0	0	0	1.04912e+08	3.42532e+08	1.05645e+07	0
PRKY	AGC	PRKY	0	0	0	0	0	0	0	0	0	0	0	0	0	0	0	0	3.10511e+06	0	0	0
PTK6	TK	PTK6	0	2.48379e+06	2.25639e+06	0	0	1.05877e+07	2.71237e+07	2.42862e+07	0	0	0	6.43169e+06	1.81151e+07	0	0	0	0	0	0	0
PXK	Other	PXK	0	8.46954e+06	0	0	0	0	0	0	0	0	0	0	0	0	0	0	0	0	0	0
RAF1	TKL	RAF1	0	0	1.44646e+08	0	0	0	0	0	0	0	0	0	0	0	0	0	0	0	0	0
RIPK1	TKL	RIPK1	0	1.20649e+07	2.34383e+07	0	0	0	1.5821e+08	1.60277e+08	0	1.10378e+08	0	1.06376e+07	0	0	0	0	6.14353e+06	0	0	0
ROCK2	AGC	ROCK2	0	1.5102e+07	0	2.64404e+06	0	0	0	0	0	0	0	0	0	0	0	0	0	0	4.66904e+06	2.58325e+06
ROR2	TK	ROR2	0	5.84482e+06	0	0	0	0	0	0	0	0	0	0	0	0	0	0	0	1.58837e+07	0	0
RYK	TK	RYK	0	0	8.47202e+06	0	0	0	0	0	0	0	0	0	0	0	0	0	0	0	0	0
SGK196	Other	SG196	0	3.61678e+06	0	0	0	0	0	0	0	0	0	0	0	0	0	0	1.01813e+07	0	0	0
SGK3	AGC	SGK3	0	0	0	0	0	0	0	0	0	0	0	0	0	0	0	0	0	0	0	0
SIK1	CAMK	SIK1	0	3.41787e+06	8.7449e+06	0	0	0	0	0	0	0	8.54902e+06	0	8.39297e+06	0	0	0	0	0	0	0
SIK3	CAMK	SIK3	0	0	6.92034e+06	0	0	0	0	0	0	0	0	0	0	0	0	0	0	0	0	0
SMG1	Atypical	SMG1	0	0	0	0	0	0	0	0	0	0	0	0	0	0	0	6.07147e+06	0	2.28354e+07	0	3.60278e+07
SRPK1	CMGC	SRPK1	0	0	0	1.67453e+07	0	0	0	0	5.51562e+07	0	0	0	0	2.21274e+07	0	0	0	0	1.35527e+08	0
SRPK2	CMGC	SRPK2	0	0	0	4.10633e+07	0	3.12011e+08	4.02498e+08	5.02701e+08	5.42351e+07	2.72513e+08	0	0	0	1.94599e+07	0	0	0	0	4.43917e+07	0
STK32A	Other	ST32A	0	0	0	0	0	0	0	0	0	0	0	0	0	0	0	0	0	0	0	0
STK32C	Other	ST32C	0	1.11531e+07	0	0	0	0	1.33803e+07	0	0	0	0	0	0	0	0	0	2.12831e+07	0	0	0
STK38L	AGC	ST38L	0	0	0	0	0	0	8.22901e+06	0	0	0	0	0	0	0	0	0	3.79826e+07	0	0	0
STK31	Other	STK31	0	1.48285e+07	0	0	0	0	0	0	0	0	0	0	0	0	0	0	0	0	0	0
STK33	CAMK	STK33	0	0	0	0	0	0	0	0	0	0	7.98019e+06	0	0	0	0	0	0	0	0	0
STK35	Other	STK35	0	6.01783e+06	0	2.12111e+06	0	0	1.03408e+07	0	0	0	0	0	1.61892e+07	0	0	0	5.52176e+06	1.05367e+07	7.02083e+06	0
STK38	AGC	STK38	0	6.8756e+07	0	0	0	0	4.10633e+07	0	0	0	0	2.46625e+07	0	0	0	0	1.71129e+08	0	6.06549e+06	0
STK39	STE	STK39	0	0	0	0	2.57165e+06	0	0	0	0	0	0	0	0	0	0	0	0	0	0	0
STRADA	STE	STRAA	0	3.22302e+06	2.57984e+07	0	0	0	0	0	0	0	0	0	0	0	0	0	0	3.486e+07	0	2.01647e+06
TESK1	TKL	TESK1	0	0	5.48203e+06	0	0	0	0	0	0	0	0	0	0	0	0	0	0	0	0	0
TEK	TK	TIE2	0	0	0	0	0	0	0	9.38492e+07	0	0	0	0	0	0	0	0	0	0	0	0
TRIM24	Atypical	TIF1A	0	0	0	0	0	0	2.67714e+06	8.72653e+06	0	0	0	0	0	0	0	0	0	0	0	0
PBK	STE	TOPK	0	0	0	0	0	2.1026e+07	0	0	0	0	0	0	0	0	0	0	0	0	0	0
TRIO	CAMK	TRIO	0	2.84311e+06	0	0	0	0	0	0	0	0	0	0	0	0	0	0	0	0	0	0
AXL	TK	UFO	0	0	0	0	0	0	0	0	0	0	9.10796e+06	2.61467e+07	0	0	0	3.23486e+07	1.00404e+08	4.10633e+07	2.64809e+07	0
ULK1	Other	ULK1	0	2.91864e+06	0	0	0	0	0	0	0	0	0	0	0	0	0	0	0	0	0	0
KDR	TK	VGFR2	0	0	6.93293e+07	0	0	0	0	0	0	0	0	0	0	0	0	0	0	0	0	0
PPIP5K1	Metabolic	VIP1	0	0	0	0	1.84993e+07	0	0	0	0	0	0	0	0	1.68841e+07	2.33549e+07	0	0	0	0	0
PPIP5K2	Metabolic	VIP2	0	0	0	0	2.85001e+07	7.55301e+06	0	0	0	9.11255e+06	0	0	0	0	3.53433e+07	0	0	0	0	0
VRK2	CK1	VRK2	0	0	0	0	0	0	0	0	0	0	0	0	0	7.356e+06	0	0	1.59952e+06	0	1.43898e+07	0
VRK3	CK1	VRK3	0	0	0	0	0	0	0	0	0	0	0	0	0	0	0	0	0	0	0	0
WEE1	Other	WEE1	0	1.50547e+07	1.2246e+07	6.61273e+06	0	0	3.12896e+07	2.10185e+07	1.05436e+07	0	0	8.46438e+07	2.95039e+07	6.53269e+07	0	0	4.60976e+07	8.80603e+07	2.68264e+07	0
