# Supplementary material for: Proteomic analysis defines kinase taxonomies specific for subtypes of breast cancer
Source: Oncotarget. 2018 Jan 29;9(21):15480–97. doi: 10.18632/oncotarget.24337 (PMC5884642; doi:10.18632/oncotarget.24337)
Supplement: Supplementary file 3 [file oncotarget-09-15480-s003.xlsx]

## Sheet: UnderstudiedKinases
Understudied	Tdark	Overlap
Gene	Gene	Gene
AAK1	ADCK1	ADCK1
AATK	ADCK5	ADCK5
ADCK1	ALPK2	ALPK2
ADCK2	ALPK3	ALPK3
ADCK3	CDKL4	CDKL4
ADCK4	CSNK2A3	NEK10
ADCK5	ETNK2	NRBP2
ALPK1	GK2	NRK
ALPK2	GK3P	PDIK1L
ALPK3	MAP3K21	PRKY
AMHR2	NEK10	SBK2
ANKK1	NME2P1	SCYL3
BCKDK	NRBP2	SGK494
BMP2K	NRK
BRD2	PAN3
BRD3	PANK4
BRD4	PDIK1L
BRSK1	PDPK2P
BRSK2	POMK
CASK	PRKY
CDC42BPA	PRPS1L1
CDC42BPB	PSKH1
CDC7	PSKH2
CDK10	PSTK
CDK11A	RPS6KC1
CDK12	RPS6KL1
CDK13	SBK2
CDK14	SCYL3
CDK15	SGK494
CDK16	STKLD1
CDK17	UCKL1
CDK18
CDK19
CDK20
CDK7
CDKL1
CDKL2
CDKL3
CDKL4
CIT
CLK1
CLK2
CLK3
CLK4
DAPK1
DAPK2
DAPK3
DMPK
DSTYK
DYRK1A
DYRK1B
DYRK2
DYRK3
DYRK4
EEF2K
ERN1
ERN2
GAK
GSG2
GUCY2D
GUCY2F
HIPK1
HIPK2
HIPK3
HIPK4
HUNK
ICK
INSRR
KALRN
LMTK2
LMTK3
LRRK1
LRRK2
MAK
MAP3K1
MAP3K14
MAP3K15
MAP3K2
MAP3K3
MAP3K4
MAP3K5
MAP3K8
MAP4K1
MAP4K2
MAP4K3
MAP4K5
MAST1
MAST2
MAST3
MAST4
MASTL
MATK
MELK
MINK1
MKNK1
MKNK2
MLKL
MOK
MST4
MYLK
MYLK2
MYLK3
MYLK4
MYO3A
MYO3B
NEK1
NEK10
NEK11
NEK2
NEK3
NEK4
NEK5
NEK6
NEK7
NEK8
NEK9
NIM1
NLK
NPR1
NPR2
NRBP1
NRBP2
NRK
NUAK1
NUAK2
OBSCN
OXSR1
PASK
PBK
PDIK1L
PDK1
PDK2
PDK3
PDK4
PEAK1
PHKG1
PHKG2
PIK3R4
PIM1
PIM2
PIM3
PINK1
PKDCC
PKMYT1
PKN1
PKN2
PKN3
PRKCI
PRKG1
PRKG2
PRKX
PRKY
PRPF4B
PXK
RIOK1
RIOK2
RIPK4
RNASEL
SBK1
SBK2
SCYL1
SCYL2
SCYL3
SGK071
SGK110
SGK196
SGK223
SGK494
SIK1
SIK2
SIK3
SLK
SNRK
SPEG
SRMS
SRPK1
SRPK2
SRPK3
STK10
STK16
STK17A
STK17B
STK24
STK25
STK31
STK32A
STK32B
STK32C
STK33
STK35
STK36
STK38
STK38L
STK40
STRADA
STRADB
TAOK1
TAOK2
TAOK3
TBCK
TBK1
TESK1
TESK2
TEX14
TLK1
TLK2
TNIK
TNNI3K
TP53RK
TRIB1
TRIB2
TRIB3
TRIM24
TRIM28
TRIO
TRPM6
TRPM7
TSSK1B
TSSK2
TSSK3
TSSK4
TSSK6
TTK
TTN
TXK
UHMK1
VRK1
VRK2
WNK4
