# Supplementary material for: Proteomic analysis defines kinase taxonomies specific for subtypes of breast cancer
Source: Oncotarget. 2018 Jan 29;9(21):15480–97. doi: 10.18632/oncotarget.24337 (PMC5884642; doi:10.18632/oncotarget.24337)
Supplement: Supplementary file 4 [file oncotarget-09-15480-s004.xlsx]

## Sheet: Sheet1
Subnetwork 1	Subnetwork 2	Subnetwork 3	Subnetwork 4	Subnetwork 5	Subnetwork 6	Subnetwork 7	Subnetwork 8	Subnetwork 9	Subnetwork 10	Subnetwork 11	Subnetwork 12	Subnetwork 13	Subnetwork 14	Subnetwork 15	Subnetwork 16	Subnetwork 17	Subnetwork 18	Subnetwork 19	Subnetwork 20
M3K5	CDK1	EPHA1	ABL2	AAPK1	BUB1	PI3R4	MARK3	MTOR	CSK	MARK1	ABL1	ERBB2	BMR1A	ILK	PI51C	TESK1	CHKB	MRCKB	MRCKG
M3K6	STK3	EPHA3	EGFR	AAPK2	GSK3B	SRPK2	RAF1	PRKDC	CDK5	MARK2	BMP2K	FAK1	ACV1B	K6PL	PI42B
MK14	CDK2	EPHA4	FYN	MARK4	PDPK1	AKT1	KPYM	ACVR1	EPHA5	STK11	CDKL5	KCC2A	AVR2A	IKKE	PI51A
VRK2	WEE1	EPHB2	JAK1	PK3C3	TTK	AKT2	KPCD	CDK14	EPHA7	TAOK1	KPCD1	FGFR4	BMPR2	PDXK
IRAK1	AURKB	EPHB3	BRAF	SIK1	KS6A2	CHK1	GSK3A	IKKB	HCK	STK24	CLK1	SRPK1	LIMK1	SLK
M3K11	PLK1	EPHB6	PTK6	SIK2	MK01	CLK2	AKT3	OXSR1	SRC	MST4	CLK4	KCC2D	MRCKA	PI4KA
MP2K4	CDK8	MET	TBK1	SIK3	KS6A1	CSK21	ARAF	TGFR1	AGK	ERN1	PI42A	KCC2G
MP2K1	AAK1	YES	FGFR1	STRAA	KS6A3	FYV1	KPCA	CSK22	GAK	TAOK3	PAK4	PHKG2
M3K1	CDK3	ACK1	FGFR2	TIF1B	KS6A6	IKKA	MP2K2	CDK9	CHKA	MELK
MK10	CDK6	LYN	FGFR3	KAPCB	KS6B1	P4K2B	DMPK	RIOK2	EPHB1	STK25
KS6A5	CDK7	RON	KSYK	CHK2	PMYT1	PKN2	KPCD3	E2AK4	M4K5	ST38L
MK09	GWL	ROCK1	FRK	KPCD2	MK03	PRPK	NEK1	SG196
DYR1B	LATS1	EPHB4	TGFR2	DYR1A	TLK2	CLK3	NLK	STK35
M3K3	MK06	CDK17	M3KL4	KAPCA	INSR	MINK1
MK08	NEK2	EPHA2	IGF1R	K6PP	KS6A4	TLK1
MP2K3	NEK9	CDK4	TYK2	KC1A	E2AK2	TNK1
M4K4	PLK4	DDR1	FER	KC1D	KCC2B
M3K4	CDK13	PI42C	KT3K	KC1E	TNIK
MP2K5	CDK12	DAPK3	TEC	KKCC2
RIPK2	NEK3	ROCK2	FAK2
IRAK4	CDK16	STK16	PKN3
KC1G1	CDK18	LIMK2
KC1G2	CDK19
MP2K6	E2AK1
TAOK2	STK38
MK11	STK10
MLTK
M4K3
M3K2
PKN1
MK13
