# Supplementary material for: Proteomic analysis defines kinase taxonomies specific for subtypes of breast cancer
Source: Oncotarget. 2018 Jan 29;9(21):15480–97. doi: 10.18632/oncotarget.24337 (PMC5884642; doi:10.18632/oncotarget.24337)
Supplement: Supplementary file 5 [file oncotarget-09-15480-s005.xlsx]

## Sheet: Sheet1
				claudin	claudin	claudin	claudin	claudin	claudin	basal	basal	basal	basal	basal	basal	her2	her2	her2	her2	her2	her2	her2	her2	her2	her2	basal/her2	basal/her2	luminal	luminal	luminal	luminal	luminal	luminal	luminal	luminal
				tnbc	tnbc	tnbc	tnbc	tnbc	tnbc	tnbc	tnbc	tnbc	tnbc	tnbc	tnbc	her2/luminal	her2/luminal	her2/luminal	her2/luminal	her2/luminal	her2/luminal	her2/luminal	her2/luminal	her2/luminal	her2/luminal	tnbc	tnbc	her2/luminal	her2/luminal	her2/luminal	her2/luminal	her2/luminal	her2/luminal	her2/luminal	her2/luminal
Accession	Gene	Uniprot	Family	SUM159_1	SUM159_2	MDA231_1	MDA231_2	SUM229neg_1	SUM229neg_2	HCC1806_1	HCC1806_2	MDA468_1	MDA468_2	SUM229pos_1	SUM229pos_2	SKBR3_1	SKBR3_2	SKBR3_3	BT474_1	BT474_2	BT474_3	HCC1419_1	HCC1419_2	MDA361_1	MDA361_2	HCC1954_1	HCC1954_2	MCF7_1	MCF7_2	T47D_1	T47D_2	HCC1428_1	HCC1428_2	ZR751_1	ZR751_2
Q2M2I8	AAK1	AAK1	Other	4626000000	3620000000	1839000000	1168000000	564900000	8695000000	1217000000	6490000000	2288000000	1556000000	601000000	13720000000	2230000000	1771000000	7984000000	1928000000	13740000000	2378000000	4800000000	12110000000	628400000	818200000	1144000000	1237000000	13230000000	6138000000	13020000000	10600000000	244900000	426900000	584400000	823600000
Q13131	PRKAA1	AAPK1	CAMK	3446000000	2755000000	2627000000	3179000000	349700000	6257000000	981500000	9704000000	2693000000	2716000000	443300000	7428000000	2708000000	3338000000	3759000000	3463000000	4105000000	2431000000	3043000000	8912000000	3019000000	5859000000	1746000000	2247000000	23970000000	11430000000	21510000000	17760000000	1020000000	1845000000	1712000000	1313000000
P54646	PRKAA2	AAPK2	CAMK	891300000	1476000000	1180000000	1107000000	110000000	2761000000	348800000	7681000000	833100000	696300000	170600000	3602000000	2262000000	2934000000	0	2937000000	3557000000	1091000000	1537000000	4604000000	1013000000	2787000000	861300000	1326000000	8639000000	6708000000	10430000000	9640000000	453700000	1054000000	386400000	488000000
P00519	ABL1	ABL1	TK	421400000	387600000	818600000	804600000	29280000	538200000	55820000	264200000	90090000	548600000	177900000	619500000	176400000	367100000	389100000	436000000	728200000	536900000	179000000	344300000	101800000	193500000	67170000	83820000	2271000000	1195000000	2150000000	1268000000	254600000	132500000	110400000	65990000
P42684	ABL2	ABL2	TK	452800000	466700000	956100000	876600000	33620000	577800000	72080000	300900000	105400000	561700000	173300000	523100000	173400000	367500000	421400000	223000000	497800000	255300000	173700000	441100000	55610000	124500000	94690000	123900000	1638000000	942800000	1823000000	1230000000	107400000	220200000	143700000	106500000
Q07912	TNK2	ACK1	TK	307100000	279900000	124300000	127200000	31500000	413900000	50920000	197100000	23150000	28500000	11040000	264300000	156200000	141200000	367400000	71890000	113400000	82350000	130500000	414200000	136000000	451400000	29570000	27050000	753500000	584800000	1122000000	942900000	146300000	169500000	54850000	19800000
P36896	ACVR1B	ACV1B	TKL	78780000	81460000	93320000	98610000	10540000	288900000	34060000	164600000	80190000	72420000	9061000	393000000	733200000	662700000	2551000000	100900000	277300000	91170000	0	152800000	190400000	339100000	85130000	115500000	727000000	273000000	1186000000	402100000	88060000	162600000	65000000	89560000
Q04771	ACVR1	ACVR1	TKL	1405000000	1181000000	684900000	821800000	117200000	2067000000	39050000	337400000	457400000	183100000	65300000	2857000000	0	196500000	0	0	0	54440000	0	707000000	97290000	0	632600000	808600000	2002000000	1219000000	988900000	435200000	0	0	68560000	0
Q86TW2	ADCK1	ADCK1	Atypical	0	0	0	0	0	50400000	0	0	74870000	49350000	0	68640000	28790000	107900000	68750000	82060000	291700000	134700000	194800000	364100000	128900000	300600000	0	0	252700000	167700000	322500000	636700000	0	0	110100000	53180000
Q96D53	ADCK4	ADCK4	Atypical	0	0	0	69120000	0	0	0	0	0	0	0	0	0	0	0	0	0	0	0	0	0	0	0	0	0	0	0	0	0	0	0	0
Q3MIX3	ADCK5	ADCK5	Atypical	0	0	0	0	0	0	0	0	0	0	0	0	0	0	0	0	412900000	29880000	24450000	153200000	43330000	61550000	0	0	0	0	0	48310000	0	0	0	0
P55263	ADK	ADK	Metabolic	1050000000	239300000	570900000	1567000000	49030000	937300000	319400000	2183000000	1383000000	762300000	120600000	1413000000	1891000000	6169000000	3386000000	654000000	1703000000	179500000	62400000	1429000000	1289000000	1629000000	447400000	769600000	4209000000	662200000	1295000000	1818000000	2914000000	2428000000	1043000000	579500000
Q53H12	AGK	AGK	Metabolic	49460000	207700000	0	39300000	0	116400000	0	51280000	76870000	68770000	0	259400000	0	186300000	0	117500000	486100000	149600000	0	101200000	103700000	286900000	0	34310000	355000000	140700000	221800000	121300000	105900000	86680000	123200000	59500000
P31749	AKT1	AKT1	AGC	224000000	116200000	33130000	41140000	0	313800000	70780000	357700000	204400000	185400000	9922000	329200000	95020000	340700000	139500000	209500000	428100000	187600000	0	625800000	310700000	586800000	336700000	298600000	1631000000	466700000	93080000	145300000	59340000	81230000	277800000	367100000
P31751	AKT2	AKT2	AGC	172800000	53010000	42740000	61700000	0	183400000	18600000	185400000	137800000	52850000	0	0	0	220700000	66650000	213000000	354000000	95940000	0	238500000	281800000	159500000	64070000	0	1516000000	0	0	121200000	0	0	121500000	0
Q9Y243	AKT3	AKT3	AGC	0	0	28420000	34550000	0	208300000	21180000	199500000	101100000	48750000	0	0	0	0	0	0	0	101500000	0	161700000	154100000	187800000	0	67410000	0	0	0	0	0	0	0	0
P10398	ARAF	ARAF	TKL	369600000	91130000	52430000	26080000	0	383400000	78680000	386700000	213300000	221600000	0	456500000	222700000	264500000	0	238800000	149900000	207400000	264000000	976200000	465400000	639100000	138300000	235800000	1051000000	267400000	726600000	701400000	167100000	463300000	297200000	233700000
Q13315	ATM	ATM	Atypical	25470000	0	0	0	0	0	0	20660000	0	0	0	0	16870000	55080000	26820000	0	35150000	24640000	0	0	0	0	0	0	0	0	92060000	50170000	0	0	0	0
Q13535	ATR	ATR	Atypical	17570000	0	0	16040000	0	0	0	0	12070000	0	0	0	0	0	0	0	0	0	0	0	0	0	0	0	0	0	0	0	0	0	0	0
Q96GD4	AURKB	AURKB	Other	485700000	453000000	262700000	933000000	82660000	1566000000	121600000	681900000	493800000	309400000	54330000	1168000000	614900000	0	0	995400000	0	496300000	48540000	1308000000	182100000	559700000	465300000	758700000	289600000	326800000	385200000	500800000	475800000	948900000	168900000	239000000
P27037	ACVR2A	AVR2A	TKL	46520000	49470000	28290000	30350000	0	0	13690000	129900000	45770000	0	0	0	0	0	0	37830000	44820000	21810000	446000000	392600000	0	0	0	0	0	125300000	235200000	117300000	0	67170000	0	0
O14874	BCKDK	BCKD	Atypical	295400000	219000000	57840000	36740000	19130000	484500000	88940000	319000000	152700000	120100000	0	279100000	0	0	0	62110000	0	102500000	0	701900000	134400000	240100000	71280000	145600000	0	0	0	0	237300000	261300000	247000000	112700000
P51451	BLK	BLK	TK	0	0	0	0	0	0	0	0	0	0	0	0	0	0	0	0	0	0	0	0	0	0	0	0	0	0	0	0	0	0	9620000000	0
Q9NSY1	BMP2K	BMP2K	Other	2460000000	1744000000	2363000000	1279000000	88610000	2220000000	384900000	1681000000	372800000	0	74790000	2741000000	528100000	682100000	1066000000	378900000	353100000	854300000	403700000	2592000000	315400000	463900000	567500000	440000000	3530000000	1719000000	4971000000	1600000000	132200000	221900000	153500000	218300000
Q13873	BMPR2	BMPR2	TKL	80890000	83740000	114700000	58340000	17780000	308800000	60040000	339000000	163600000	177400000	20840000	572700000	56590000	126200000	207600000	119100000	277600000	146700000	160600000	277500000	85140000	175500000	33150000	34690000	497200000	202100000	399700000	446700000	185300000	146400000	81170000	56560000
P36894	BMPR1A	BMR1A	TKL	453100000	457700000	253100000	233300000	0	96850000	54480000	192000000	122400000	101900000	0	100000000	47360000	74830000	111200000	75440000	156300000	57210000	0	0	105400000	202400000	0	121200000	0	239600000	867000000	661400000	107100000	175300000	79660000	0
O00238	BMPR1B	BMR1B	TKL	115100000	255900000	138700000	92170000	0	0	0	0	9610000	0	0	0	0	0	0	0	0	0	0	0	0	0	0	0	0	0	180700000	193500000	0	0	31460000	0
P15056	BRAF	BRAF	TKL	407600000	499800000	83980000	67420000	33370000	646500000	103100000	481500000	324000000	308100000	34080000	668500000	339900000	396400000	560800000	378500000	804900000	276700000	1188000000	1623000000	485100000	748500000	166400000	293700000	2643000000	653600000	1730000000	1153000000	282100000	464200000	330900000	271400000
P25440	BRD2	BRD2	Atypical	11450000	0	0	0	0	0	0	0	0	0	0	0	0	0	0	0	0	0	0	0	0	0	0	0	0	0	0	0	0	0	0	0
Q15059	BRD3	BRD3	Atypical	21350000	0	0	0	0	0	0	0	0	10550000	0	0	0	0	0	0	49350000	0	0	58750000	16640000	0	0	0	0	0	0	0	0	0	0	0
O60885	BRD4	BRD4	Atypical	23250000	0	9710000	13040000	0	0	0	0	0	0	0	0	0	0	0	0	0	0	0	51390000	0	0	0	0	0	0	0	0	0	0	0	0
O43683	BUB1	BUB1	Other	238600000	118200000	214700000	289400000	16080000	154700000	21310000	133100000	119700000	74150000	12290000	429700000	239300000	45680000	84660000	44020000	58410000	111100000	0	116700000	14970000	45040000	58250000	74930000	0	64980000	0	155900000	0	67570000	30830000	0
Q9UQ88	CDK11A	CD11A	CMGC	17300000	0	0	0	0	0	0	0	0	0	0	0	0	0	0	0	0	0	0	0	0	0	0	0	0	0	0	0	0	0	0	0
O00311	CDC7	CDC7	Other	0	15500000	0	15560000	0	0	0	0	0	13270000	0	0	0	0	0	0	0	0	0	0	0	0	0	0	0	0	0	0	0	0	0	0
P06493	CDK1	CDK1	CMGC	17620000000	8539000000	7923000000	16570000000	1166000000	21240000000	3631000000	19860000000	10370000000	6667000000	1576000000	21760000000	10350000000	16150000000	12710000000	11610000000	12240000000	12710000000	11180000000	20770000000	6667000000	8123000000	5213000000	7099000000	37930000000	17230000000	30850000000	23900000000	13500000000	16450000000	8877000000	8075000000
Q15131	CDK10	CDK10	CMGC	154000000	90780000	13980000	0	6301000	286300000	25300000	0	85590000	58620000	8754000	266600000	58730000	120900000	250200000	0	0	0	0	0	43480000	0	22580000	45500000	245900000	106800000	465900000	851700000	0	47900000	26990000	0
Q9NYV4	CDK12	CDK12	CMGC	8483000000	0	3041000000	6758000000	0	11400000000	1375000000	24320000	3495000000	2821000000	1004000000	12920000000	4767000000	7006000000	0	7321000000	7264000000	8724000000	8296000000	0	2953000000	3636000000	0	3235000000	23650000000	12350000000	20740000000	16130000000	0	6148000000	5205000000	0
Q14004	CDK13	CDK13	CMGC	8482000000	0	0	6723000000	0	11400000000	1374000000	0	3494000000	2836000000	0	12960000000	4749000000	6964000000	0	7256000000	10670000000	0	8299000000	12600000000	4409000000	0	0	3226000000	23610000000	12360000000	20530000000	16130000000	0	6162000000	3482000000	0
O94921	CDK14	CDK14	CMGC	7611000000	3388000000	2811000000	6369000000	633900000	10530000000	1267000000	274000000	3243000000	2655000000	0	11530000000	0	0	0	7271000000	6749000000	8275000000	0	15500000000	2660000000	3157000000	0	0	23150000000	0	19680000000	0	0	0	3212000000	0
Q00536	CDK16	CDK16	CMGC	8486000000	3740000000	3173000000	6913000000	677700000	11230000000	1401000000	1756000000	3567000000	2895000000	936100000	12340000000	5020000000	7285000000	3297000000	7621000000	7597000000	8852000000	8353000000	12880000000	3370000000	4165000000	2519000000	3306000000	28430000000	15000000000	25130000000	17340000000	5241000000	6531000000	3656000000	3710000000
Q00537	CDK17	CDK17	CMGC	8448000000	3644000000	3250000000	7058000000	671500000	11090000000	1377000000	1440000000	3378000000	2860000000	937100000	12580000000	5006000000	7285000000	3251000000	7409000000	7300000000	8520000000	8616000000	12880000000	3202000000	3875000000	2518000000	3266000000	28710000000	15000000000	24480000000	16400000000	5111000000	6438000000	3573000000	3653000000
Q07002	CDK18	CDK18	CMGC	7885000000	3513000000	2987000000	6655000000	642700000	10880000000	1354000000	1630000000	3521000000	2847000000	937900000	12380000000	5020000000	7285000000	2930000000	7561000000	7355000000	8613000000	7783000000	12640000000	3027000000	3778000000	2534000000	3386000000	28430000000	15000000000	25130000000	16910000000	5076000000	6300000000	3407000000	3569000000
Q9BWU1	CDK19	CDK19	CMGC	214800000	139400000	75530000	125100000	0	0	48990000	0	268100000	168600000	0	0	281700000	167700000	0	115200000	93190000	125200000	170100000	408100000	52380000	44770000	0	0	536300000	249100000	0	0	0	0	0	0
P24941	CDK2	CDK2	CMGC	12380000000	6955000000	6129000000	15220000000	1130000000	20840000000	2555000000	10840000000	6638000000	5509000000	1474000000	22460000000	8028000000	11470000000	4038000000	11050000000	10880000000	12270000000	12890000000	19020000000	5043000000	8326000000	4803000000	6352000000	45860000000	19300000000	36600000000	23430000000	12920000000	13580000000	6124000000	4436000000
Q00526	CDK3	CDK3	CMGC	11900000000	6955000000	5579000000	13670000000	1091000000	18790000000	2427000000	10130000000	6638000000	5509000000	1465000000	21800000000	7941000000	11470000000	0	10570000000	10750000000	12200000000	10380000000	18280000000	5043000000	8326000000	4787000000	6352000000	0	0	0	0	0	0	0	0
P11802	CDK4	CDK4	CMGC	11560000000	5781000000	4584000000	9601000000	874900000	14610000000	1850000000	2795000000	3732000000	2920000000	1069000000	13230000000	5180000000	7761000000	4215000000	7860000000	7868000000	9574000000	8636000000	14070000000	3636000000	4756000000	2907000000	3784000000	29110000000	13030000000	22130000000	17290000000	5818000000	8140000000	4453000000	4245000000
Q00535	CDK5	CDK5	CMGC	9829000000	4879000000	4612000000	9013000000	1094000000	20290000000	1389000000	843900000	5875000000	5192000000	1640000000	28520000000	8098000000	12400000000	7058000000	12680000000	17410000000	12870000000	12010000000	20060000000	4002000000	6552000000	4116000000	5551000000	34960000000	15980000000	28300000000	19030000000	7750000000	9146000000	5641000000	6014000000
Q00534	CDK6	CDK6	CMGC	11740000000	7014000000	4685000000	9436000000	715200000	11890000000	1710000000	2582000000	3231000000	2614000000	1244000000	17290000000	4631000000	6804000000	3138000000	6975000000	6778000000	8299000000	7667000000	11990000000	2710000000	3339000000	2345000000	4476000000	22560000000	11330000000	18640000000	14460000000	0	8734000000	0	0
P50613	CDK7	CDK7	CMGC	2197000000	1352000000	723900000	1166000000	56750000	1178000000	337400000	1184000000	472100000	301900000	103500000	1610000000	484400000	574800000	0	785200000	765500000	699800000	581300000	1109000000	191200000	1078000000	220500000	359800000	2309000000	1003000000	1052000000	905900000	682600000	1065000000	207100000	343900000
P49336	CDK8	CDK8	CMGC	290400000	222500000	86600000	125100000	0	0	56730000	195800000	268100000	168600000	0	62310000	317000000	215700000	0	154900000	108200000	129500000	149100000	346400000	50030000	44720000	0	0	555600000	249100000	0	49490000	0	0	0	0
P50750	CDK9	CDK9	CMGC	10220000000	4763000000	3539000000	7193000000	805500000	12930000000	1573000000	2377000000	3866000000	3128000000	1156000000	15420000000	5441000000	7751000000	4375000000	8009000000	8008000000	8981000000	9228000000	14030000000	3351000000	4077000000	2683000000	3533000000	26360000000	13900000000	23340000000	17800000000	5180000000	6744000000	3892000000	3952000000
Q8IVW4	CDKL3	CDKL3	CMGC	0	0	0	0	0	0	0	0	0	0	0	0	0	0	0	0	0	0	0	0	0	0	0	414100000	0	0	0	0	0	0	0	0
O76039	CDKL5	CDKL5	CMGC	258800000	77880000	60820000	0	0	1022000000	0	0	0	0	0	1930000000	0	0	0	2624000000	3862000000	2155000000	598100000	3306000000	161300000	344700000	0	0	6467000000	2170000000	2515000000	2171000000	0	0	0	0
O14757	CHEK1	CHK1	CAMK	504000000	207200000	196100000	503500000	26570000	383900000	73370000	432700000	829200000	415800000	30950000	136600000	190200000	100800000	0	52680000	55150000	54760000	0	0	0	0	45430000	56430000	181600000	0	435400000	391500000	0	29760000	9644000	0
O96017	CHEK2	CHK2	CAMK	255600000	295000000	0	0	10580000	193900000	25700000	165500000	174400000	131900000	9471000	145700000	133300000	290300000	480800000	167500000	267100000	78360000	88220000	568700000	0	0	56140000	98670000	931800000	154200000	1145000000	607500000	0	0	2086000000	0
P35790	CHKA	CHKA	Metabolic	268100000	527200000	765700000	591600000	57410000	261500000	137900000	176400000	521000000	232100000	22070000	327900000	463300000	405100000	504200000	395900000	366500000	485400000	385000000	798700000	160400000	201700000	200900000	379700000	832500000	586400000	716200000	630200000	0	298200000	289100000	0
Q9Y259	CHKB	CHKB	Metabolic	103700000	98760000	63170000	72650000	22700000	672900000	48280000	186400000	38950000	21130000	19410000	628900000	389800000	605400000	565500000	90780000	127200000	55880000	131000000	429400000	246400000	233500000	0	0	253900000	110400000	164800000	199400000	0	275500000	255700000	0
P49759	CLK1	CLK1	CMGC	229000000	71770000	46680000	0	0	99610000	307300000	139500000	96760000	136800000	14080000	190300000	0	0	0	83110000	114400000	93050000	64970000	439300000	55600000	156300000	0	0	705200000	417200000	347000000	410000000	0	0	48040000	0
P49760	CLK2	CLK2	CMGC	505700000	198200000	108500000	131300000	11430000	296200000	98330000	432900000	124900000	178100000	0	452500000	93730000	56470000	155000000	132000000	226500000	197800000	105800000	385300000	0	0	52080000	63390000	723200000	458600000	685400000	969100000	0	86160000	78930000	0
P49761	CLK3	CLK3	CMGC	252500000	58430000	0	53420000	0	100600000	0	82040000	51420000	60590000	0	191900000	42200000	85210000	96190000	0	42060000	39810000	0	0	0	0	0	0	0	193300000	198800000	195900000	0	0	49650000	0
Q9HAZ1	CLK4	CLK4	CMGC	186900000	0	33000000	0	0	0	0	0	95090000	105600000	0	91820000	81910000	0	87530000	50630000	0	0	0	343800000	0	0	0	0	541800000	305200000	320000000	339600000	0	0	38420000	0
P41240	CSK	CSK	TK	8366000000	7447000000	4759000000	5846000000	303300000	5771000000	1774000000	6800000000	3080000000	2975000000	829200000	10140000000	6124000000	8301000000	15780000000	5047000000	8355000000	7237000000	5392000000	9711000000	5910000000	11540000000	1625000000	2239000000	52350000000	27400000000	26980000000	17740000000	3755000000	5112000000	4644000000	4344000000
P68400	CSNK2A1	CSK21	Other	22780000000	19120000000	16060000000	29330000000	1914000000	26680000000	5186000000	20150000000	21850000000	12540000000	1983000000	35260000000	11120000000	21910000000	21280000000	13760000000	17830000000	17200000000	32800000000	55840000000	12410000000	53770000000	10370000000	30940000000	54810000000	29300000000	55580000000	40070000000	17020000000	17470000000	11360000000	31000000000
P19784	CSNK2A2	CSK22	Other	8150000000	5631000000	3447000000	6274000000	1081000000	12690000000	2157000000	9502000000	7482000000	5302000000	801700000	17180000000	7820000000	17880000000	13550000000	8174000000	14850000000	9815000000	14720000000	20210000000	2596000000	31140000000	3584000000	22840000000	29980000000	16080000000	30080000000	21650000000	14810000000	18270000000	1787000000	22720000000
Q8NEV1	CSNK2A3	CSK23	Other	18920000000	17170000000	13120000000	20640000000	1717000000	25520000000	4084000000	19810000000	21850000000	11090000000	1976000000	33270000000	11120000000	21910000000	21280000000	13760000000	17830000000	16610000000	32800000000	53520000000	12410000000	53770000000	10370000000	29910000000	54810000000	29300000000	55580000000	39750000000	17020000000	15580000000	9533000000	31000000000
O14936	CASK	CSKP	CAMK	0	0	0	0	0	0	0	0	0	0	0	0	0	0	0	0	0	0	0	0	29070000	0	0	0	0	0	0	0	0	0	0	0
O14578	CIT	CTRO	AGC	20180000	0	0	24620000	0	0	0	0	0	0	0	0	0	0	0	0	0	0	0	0	0	0	0	0	0	0	0	0	0	0	0	0
Q9UIK4	DAPK2	DAPK2	CAMK	0	0	0	0	0	0	0	210000000	0	0	0	0	0	0	0	0	0	0	0	0	0	0	0	0	0	0	0	0	0	0	0	0
O43293	DAPK3	DAPK3	CAMK	314300000	151100000	275400000	165600000	11920000	192600000	107400000	533500000	301500000	234900000	11250000	344200000	54470000	318200000	182700000	0	87790000	0	0	0	266500000	50980000	91520000	116700000	0	0	0	47790000	0	117600000	151800000	0
P27707	DCK	DCK	Metabolic	7808000000	3126000000	4676000000	6999000000	726200000	13560000000	2506000000	10600000000	3111000000	3041000000	555000000	9030000000	4385000000	9801000000	1398000000	4074000000	5200000000	4279000000	4075000000	5516000000	4128000000	9154000000	3345000000	5354000000	11520000000	5034000000	6646000000	4956000000	2248000000	3906000000	4352000000	3703000000
Q08345	DDR1	DDR1	TK	58070000	49160000	9365000	0	0	142400000	258200000	2900000000	1738000000	1293000000	358800000	9711000000	914100000	1273000000	2460000000	809700000	1388000000	1100000000	1443000000	5301000000	1209000000	2159000000	275800000	548600000	11370000000	4923000000	13820000000	7885000000	179500000	319400000	737400000	497400000
Q09013	DMPK	DMPK	AGC	0	0	0	0	6972000	89640000	0	0	48210000	58320000	0	0	290600000	88730000	184500000	395500000	319500000	147800000	1021000000	1473000000	93600000	397400000	25960000	51380000	484200000	271800000	1532000000	1072000000	0	0	282800000	178900000
Q6XUX3	DSTYK	DUSTY	Other	0	0	0	0	0	0	0	0	22790000	0	0	0	0	0	0	0	0	0	0	0	0	0	0	0	0	0	0	0	0	0	0	0
Q13627	DYRK1A	DYR1A	CMGC	101900000	19870000	12420000	25710000	0	111800000	0	31760000	162900000	130200000	0	88100000	93900000	88160000	173700000	0	41470000	38900000	75140000	98860000	39690000	101000000	82670000	185500000	284800000	181700000	289100000	190700000	83850000	96970000	36360000	0
Q9Y463	DYRK1B	DYR1B	CMGC	53810000	8723000	0	0	0	0	0	0	58750000	53540000	0	0	0	0	0	0	34770000	38900000	61480000	98860000	17460000	0	0	0	223000000	94850000	0	190700000	0	49040000	0	0
Q92630	DYRK2	DYRK2	CMGC	52910000	15720000	0	0	0	0	0	0	0	0	0	0	0	0	0	0	0	0	0	0	0	0	0	0	0	0	0	90500000	0	0	0	0
Q9BQI3	EIF2AK1	E2AK1	Other	50770000	58040000	0	0	0	0	27420000	190400000	32740000	37610000	0	0	0	49210000	103600000	0	41620000	0	0	145000000	40070000	68110000	0	0	431100000	259100000	189700000	254400000	0	34690000	57890000	0
P19525	EIF2AK2	E2AK2	Other	673100000	290900000	298900000	387700000	134100000	1979000000	410300000	2338000000	513400000	316600000	48690000	501900000	129200000	431800000	479300000	232300000	837300000	186500000	73480000	672500000	188700000	268600000	439000000	576900000	2840000000	421800000	394200000	340900000	156400000	240000000	177200000	69640000
Q9NZJ5	EIF2AK3	E2AK3	Other	21450000	0	0	0	0	0	0	0	0	0	0	0	0	0	0	0	0	0	0	292500000	23290000	0	0	0	54500000	0	0	47750000	0	0	25670000	0
Q9P2K8	EIF2AK4	E2AK4	Other	221600000	85250000	62990000	93610000	4594000	222200000	25190000	200200000	41680000	32440000	5148000	270100000	59790000	59860000	73030000	42210000	92880000	106000000	15740000	60810000	26860000	44280000	14020000	73810000	513600000	43130000	372000000	208700000	0	43180000	12140000	0
P00533	EGFR	EGFR	TK	2964000000	3296000000	6826000000	10030000000	232800000	4965000000	1878000000	9500000000	62190000000	30610000000	1050000000	28270000000	852100000	1102000000	691400000	114900000	215400000	101500000	0	0	122300000	225200000	2896000000	3568000000	318000000	27490000	4354000000	2015000000	138400000	479700000	161000000	96000000
P21709	EPHA1	EPHA1	TK	0	0	0	0	0	0	483100000	2736000000	494100000	311600000	486500000	5260000000	308300000	427800000	957500000	800900000	1252000000	936900000	1260000000	5112000000	415400000	984200000	1035000000	1192000000	3304000000	1562000000	341500000	506100000	245200000	385700000	258600000	226100000
P29317	EPHA2	EPHA2	TK	15090000000	11780000000	14210000000	11780000000	2147000000	33760000000	3706000000	10510000000	1567000000	1199000000	2341000000	12430000000	946800000	979200000	1062000000	998300000	615900000	898600000	569400000	2899000000	363200000	573100000	4128000000	6172000000	8610000000	4967000000	3720000000	2177000000	140700000	566200000	246400000	199500000
P29320	EPHA3	EPHA3	TK	3296000000	1373000000	1580000000	2265000000	394600000	7347000000	0	0	0	0	0	3914000000	0	0	0	0	13900000000	0	0	0	0	0	0	0	6777000000	4793000000	4132000000	2610000000	0	0	0	0
P54764	EPHA4	EPHA4	TK	876400000	851900000	561100000	871300000	79270000	2145000000	272000000	1273000000	346700000	317200000	125700000	1897000000	499000000	160000000	378700000	577000000	256500000	278400000	0	365600000	189900000	124700000	394100000	766300000	13490000000	4876000000	3996000000	1229000000	0	403000000	72440000	0
P54756	EPHA5	EPHA5	TK	3813000000	1509000000	1678000000	2383000000	426500000	8199000000	578500000	0	695700000	936600000	488700000	4732000000	727100000	675500000	0	901700000	721800000	0	0	2398000000	427400000	657800000	1536000000	1691000000	8524000000	5867000000	4145000000	2841000000	0	596300000	298300000	0
Q9UF33	EPHA6	EPHA6	TK	3773000000	1670000000	2006000000	0	0	0	687300000	0	0	0	0	0	0	0	0	0	0	0	0	0	0	0	0	0	7652000000	5360000000	5010000000	3323000000	0	0	0	0
Q15375	EPHA7	EPHA7	TK	4055000000	1777000000	2707000000	3356000000	506000000	11220000000	884900000	2001000000	1189000000	1365000000	607100000	6410000000	1142000000	520400000	0	836800000	570100000	1206000000	0	1582000000	344400000	466200000	1860000000	1998000000	6661000000	5510000000	3098000000	1796000000	0	491600000	170300000	0
P54762	EPHB1	EPHB1	TK	3773000000	1914000000	2579000000	3275000000	474400000	10140000000	848700000	4985000000	1032000000	1117000000	573900000	5737000000	2275000000	3929000000	0	998300000	14100000000	1154000000	173800000	2085000000	452100000	465400000	1812000000	1923000000	0	0	0	0	0	0	0	0
P29323	EPHB2	EPHB2	TK	4055000000	2202000000	3197000000	3488000000	535900000	11520000000	958000000	5212000000	1503000000	1833000000	607900000	6934000000	925600000	764900000	0	998300000	593700000	844900000	557000000	1677000000	344400000	479000000	2216000000	1998000000	7422000000	5024000000	3706000000	2000000000	0	491600000	170300000	0
P54753	EPHB3	EPHB3	TK	3869000000	1941000000	2045000000	2987000000	496400000	9191000000	736200000	4318000000	884400000	941200000	571700000	5015000000	2391000000	3963000000	1158000000	1254000000	14470000000	1402000000	499000000	2611000000	558500000	1064000000	1778000000	1910000000	8189000000	5518000000	5648000000	3492000000	750400000	994300000	264700000	245800000
P54760	EPHB4	EPHB4	TK	4371000000	2003000000	2093000000	3095000000	513500000	9601000000	770900000	1732000000	892500000	994700000	620400000	5277000000	1246000000	1050000000	1418000000	1254000000	1415000000	1800000000	968600000	4182000000	796300000	1501000000	1831000000	1917000000	11340000000	7166000000	6787000000	4153000000	647800000	868100000	517000000	422100000
O15197	EPHB6	EPHB6	TK	58850000	9769000	0	0	0	68680000	0	0	120400000	80250000	0	199800000	1561000000	3290000000	152800000	0	0	0	0	0	0	0	39000000	0	0	0	1645000000	964600000	0	0	0	0
P04626	ERBB2	ERBB2	TK	0	0	0	0	0	0	0	0	0	0	0	0	206300000	227400000	168300000	103000000	349100000	374500000	315700000	1231000000	88310000	302400000	834500000	1099000000	0	0	0	0	0	0	0	0
P21860	ERBB3	ERBB3	TK	0	0	0	0	0	0	0	0	0	0	0	0	0	0	0	48860000	0	0	0	96110000	30220000	0	0	0	0	130100000	0	237900000	0	0	24590000	0
Q15303	ERBB4	ERBB4	TK	0	0	0	0	0	0	0	0	0	0	0	0	0	0	0	0	0	0	0	0	0	0	0	0	0	0	978700000	1497000000	0	0	124200000	76360000
O75460	ERN1	ERN1	Other	318000000	20100000	51780000	74520000	0	0	0	36530000	32880000	45960000	0	0	0	0	0	0	0	0	0	0	76090000	160700000	0	0	278500000	167400000	0	81870000	0	38350000	71480000	0
Q05397	PTK2	FAK1	TK	7756000000	7195000000	5740000000	6584000000	327900000	5052000000	3066000000	17500000000	2266000000	3174000000	475900000	13690000000	1216000000	1656000000	2492000000	3867000000	8188000000	5304000000	18620000000	43510000000	3482000000	7047000000	2183000000	1857000000	24490000000	10870000000	44820000000	19720000000	4913000000	7070000000	2782000000	3996000000
Q14289	PTK2B	FAK2	TK	2577000000	954800000	747700000	721500000	210100000	3541000000	571100000	1628000000	649500000	674900000	539300000	9000000000	142200000	449500000	692000000	1051000000	1303000000	1731000000	6071000000	12800000000	0	0	309300000	298900000	5167000000	3499000000	11570000000	6732000000	531500000	926900000	439800000	351300000
P16591	FER	FER	TK	2866000000	3191000000	1249000000	2452000000	74270000	1841000000	367200000	2408000000	585400000	737200000	105800000	3277000000	190500000	386600000	211600000	127900000	282100000	151200000	669300000	856400000	237700000	532800000	317400000	526800000	3267000000	823300000	4786000000	2620000000	266400000	427500000	493000000	270700000
P07332	FES	FES	TK	0	0	0	0	29010000	734600000	0	0	0	0	62010000	0	0	0	0	0	0	0	0	0	0	0	0	0	0	0	0	0	0	0	0	0
P11362	FGFR1	FGFR1	TK	7582000000	3396000000	2915000000	6460000000	0	10340000000	0	0	3243000000	2631000000	0	17450000000	4567000000	0	2808000000	6886000000	0	8251000000	0	12030000000	2769000000	3320000000	0	0	21620000000	11000000000	19580000000	15500000000	4609000000	8841000000	3297000000	3529000000
P21802	FGFR2	FGFR2	TK	7579000000	3333000000	2880000000	6403000000	0	10340000000	1282000000	634000000	3243000000	2631000000	892000000	11940000000	4567000000	0	2808000000	6885000000	0	8251000000	0	12030000000	2769000000	3320000000	0	0	21910000000	11100000000	19790000000	15850000000	4650000000	5965000000	3297000000	3529000000
P22607	FGFR3	FGFR3	TK	7579000000	3333000000	2880000000	6403000000	0	10340000000	1270000000	394700000	3243000000	2631000000	0	11640000000	4567000000	0	2808000000	0	0	8251000000	0	12030000000	2769000000	3320000000	0	0	21740000000	11070000000	19790000000	15840000000	4609000000	5921000000	3297000000	3529000000
P22455	FGFR4	FGFR4	TK	7579000000	3333000000	2880000000	6403000000	0	0	1269000000	74690000	0	2622000000	0	0	0	0	0	6887000000	6667000000	8244000000	7531000000	12050000000	2769000000	3320000000	2309000000	2964000000	0	0	28440000000	14900000000	4671000000	5862000000	3397000000	3555000000
P09769	FGR	FGR	TK	7579000000	3543000000	0	0	613500000	0	1270000000	1299000000	0	0	893200000	12030000000	0	0	0	0	0	0	0	0	0	0	0	0	0	0	28180000000	14710000000	0	0	0	0
Q9H479	FN3K	FN3K	Metabolic	67270000	44780000	30310000	94970000	0	831200000	302400000	1369000000	496900000	692300000	26990000	306300000	69230000	0	0	2327000000	1109000000	2125000000	0	1386000000	0	0	0	0	47360000	0	119600000	552200000	512200000	1167000000	1910000000	1686000000
P42685	FRK	FRK	TK	0	0	2349000000	0	0	5434000000	741600000	4109000000	2458000000	2238000000	978900000	16190000000	2988000000	4692000000	10340000000	2276000000	3581000000	3365000000	668700000	5707000000	5873000000	8108000000	906100000	1310000000	15160000000	12230000000	16480000000	15740000000	2191000000	3895000000	2481000000	1280000000
P06241	FYN	FYN	TK	13640000000	7449000000	5546000000	8672000000	778100000	15780000000	2819000000	16340000000	8595000000	6789000000	1984000000	42290000000	8142000000	13340000000	11290000000	10290000000	16190000000	14200000000	11210000000	25460000000	10430000000	23200000000	5914000000	7051000000	50290000000	22340000000	69120000000	43440000000	10130000000	14970000000	5767000000	6292000000
Q9Y2I7	PIKFYVE	FYV1	Metabolic	959900000	5681000	25850000	44570000	0	31400000	0	0	39290000	545300000	0	72440000	0	40150000	0	0	0	0	0	144900000	0	0	0	0	0	0	0	0	0	100200000	0	0
O14976	GAK	GAK	Other	3020000000	2284000000	481600000	511000000	114800000	1478000000	156300000	1513000000	820900000	800100000	188700000	3899000000	1037000000	1521000000	1634000000	2481000000	3100000000	2998000000	5427000000	12260000000	1756000000	4238000000	719500000	725800000	14740000000	8061000000	11770000000	7414000000	682100000	1533000000	2333000000	1634000000
P51570	GALK1	GALK1	Metabolic	0	0	0	0	5955000	0	0	0	0	0	0	0	0	0	0	0	0	0	0	0	0	0	0	0	76980000	0	0	0	0	41180000	10380000	26410000
P43250	GRK6	GRK6	AGC	22470000	0	0	0	0	0	0	0	0	0	0	0	0	0	0	0	0	0	0	127200000	50590000	0	0	0	0	0	0	0	0	51000000	56130000	0
P49840	GSK3A	GSK3A	CMGC	8052000000	5630000000	3781000000	4628000000	583100000	9328000000	954400000	7788000000	4585000000	3277000000	401500000	7004000000	3964000000	5297000000	9595000000	6529000000	13210000000	6429000000	6866000000	17820000000	4030000000	4416000000	2079000000	2175000000	22650000000	10380000000	16940000000	14400000000	4391000000	3496000000	3739000000	3752000000
P49841	GSK3B	GSK3B	CMGC	13500000000	9391000000	4968000000	6211000000	805900000	16030000000	2718000000	15540000000	9116000000	5739000000	1213000000	22770000000	4304000000	5273000000	13270000000	8776000000	16400000000	15660000000	6646000000	30210000000	8089000000	13790000000	4430000000	6764000000	19680000000	12290000000	23660000000	21850000000	4956000000	6858000000	5125000000	3224000000
Q96GX5	MASTL	GWL	AGC	2192000000	653000000	497800000	808500000	0	1547000000	0	0	1560000000	1386000000	0	0	0	0	0	0	0	0	0	0	0	0	1068000000	1547000000	0	0	0	0	652600000	1518000000	0	0
P08631	HCK	HCK	TK	12240000000	6800000000	4571000000	8236000000	779800000	15050000000	2370000000	11840000000	7630000000	5089000000	2208000000	37300000000	8210000000	12830000000	0	10210000000	15280000000	10040000000	12720000000	19800000000	8473000000	20300000000	5642000000	7236000000	46860000000	18420000000	61820000000	37460000000	9643000000	14530000000	5018000000	5211000000
Q86Z02	HIPK1	HIPK1	CMGC	31340000	0	0	85730000	0	632500000	0	0	0	0	0	0	0	0	0	0	0	0	0	0	0	0	0	0	7909000000	0	0	0	0	0	0	0
Q9H2X6	HIPK2	HIPK2	CMGC	68250000	35170000	0	0	0	41950000	0	0	0	9309000	0	80380000	0	0	0	0	0	20540000	0	0	0	0	0	0	0	0	0	0	0	0	0	0
Q9H422	HIPK3	HIPK3	CMGC	31440000	0	0	0	0	0	0	0	0	0	0	0	0	0	0	0	0	0	0	0	0	0	0	0	0	0	0	0	0	0	0	0
P19367	HK1	HXK1	Metabolic	0	0	0	0	0	0	0	0	0	0	0	0	53980000	0	0	0	0	0	0	0	0	0	0	0	0	0	0	0	0	0	0	0
A2RU49	HYKK	HYKK	Metabolic	0	0	0	0	0	54090000	0	39980000	77750000	46310000	0	79250000	0	0	0	0	0	0	0	279500000	0	0	0	0	570700000	186700000	443100000	282000000	0	0	63760000	0
Q9UPZ9	ICK	ICK	CMGC	7492000000	0	0	0	0	10390000000	0	0	0	0	0	11440000000	4532000000	0	0	6872000000	0	0	0	12050000000	2672000000	3186000000	0	0	0	0	0	0	0	0	0	0
P08069	IGF1R	IGF1R	TK	265500000	180000000	743200000	770700000	73250000	1029000000	370500000	2266000000	973400000	1643000000	98390000	1840000000	27080000	318800000	317400000	700400000	1173000000	906300000	1462000000	4747000000	1261000000	1897000000	267700000	350700000	15380000000	8111000000	9778000000	4672000000	709500000	1557000000	494000000	335600000
O15111	CHUK	IKKA	Other	729700000	451000000	211600000	884400000	13860000	642100000	102000000	898300000	331200000	270700000	11590000	698400000	160500000	114600000	70240000	149000000	175900000	127600000	152700000	417600000	268000000	882500000	308100000	535800000	455000000	3116000000	554900000	589100000	663000000	652800000	447800000	595800000
O14920	IKBKB	IKKB	Other	951200000	791500000	276000000	466200000	66520000	1228000000	170300000	907700000	494100000	383600000	63800000	1569000000	120100000	120600000	196700000	199500000	174800000	132200000	413400000	682600000	315000000	627300000	358100000	436000000	1974000000	73960000	635600000	609400000	191400000	352000000	720600000	522000000
Q14164	IKBKE	IKKE	Other	389000000	104800000	181600000	86390000	0	373000000	39120000	502000000	191800000	109900000	0	681700000	0	0	0	769400000	0	0	0	0	0	0	111100000	107300000	0	0	1744000000	1989000000	0	317600000	288600000	261300000
Q13418	ILK	ILK	TKL	271200000	161500000	168400000	488900000	26160000	578100000	77390000	568700000	34100000	32470000	8506000	437900000	225200000	288400000	382200000	208500000	240200000	83770000	0	296700000	39820000	183500000	149700000	203200000	97980000	50190000	167200000	189600000	87640000	108600000	24850000	29320000
P06213	INSR	INSR	TK	246900000	207300000	568800000	608500000	34210000	632900000	223300000	1319000000	1121000000	1906000000	39630000	1005000000	48980000	426000000	455100000	658200000	1310000000	827000000	3750000000	7666000000	616400000	741800000	128700000	99960000	10820000000	6849000000	5156000000	4562000000	376200000	671300000	420500000	276300000
P14616	INSRR	INSRR	TK	0	0	0	0	0	0	0	0	0	0	0	0	0	0	0	0	0	0	0	0	0	0	0	0	3813000000	2404000000	2692000000	2578000000	0	464300000	187500000	0
Q8NFU5	IPMK	IPMK	Metabolic	179500000	72900000	55830000	66000000	0	948500000	13850000	187100000	183500000	206800000	0	115300000	206800000	172900000	0	222400000	207900000	253600000	234100000	1823000000	86610000	148100000	217100000	62670000	957200000	299100000	1167000000	763200000	138200000	372700000	177200000	48050000
P51617	IRAK1	IRAK1	TKL	152300000	396100000	53950000	205900000	0	332900000	306200000	56850000	1054000000	522700000	0	12670000000	0	91240000	155400000	0	0	81280000	0	189800000	98190000	3849000000	598300000	117700000	417800000	81200000	0	198800000	169400000	2928000000	70730000	72570000
Q9Y616	IRAK3	IRAK3	TKL	0	0	519200000	578800000	50410000	789100000	94930000	474000000	0	10710000	82850000	1510000000	0	0	0	0	0	0	0	0	0	0	0	0	0	0	0	0	0	0	0	0
Q9NWZ3	IRAK4	IRAK4	TKL	640300000	333900000	272200000	413300000	76260000	1260000000	107200000	739200000	271100000	226200000	61220000	1243000000	190600000	294500000	491700000	517600000	776300000	565600000	605200000	1563000000	286300000	392200000	390800000	550300000	1106000000	527800000	1445000000	1094000000	87870000	263800000	510700000	293400000
P23458	JAK1	JAK1	TK	848200000	354900000	426900000	1213000000	31770000	787700000	79200000	795900000	785900000	605200000	28930000	1480000000	306700000	166700000	256200000	186200000	209300000	257600000	222400000	1430000000	258100000	576700000	209100000	245700000	2041000000	1023000000	1858000000	1613000000	326600000	457100000	179300000	239900000
P52333	JAK3	JAK3	TK	0	0	0	0	0	0	0	0	0	0	0	0	334200000	0	0	0	0	0	0	0	0	0	0	0	0	0	0	0	0	0	0	0
P08237	PFKM	K6PF	Metabolic	0	0	0	0	0	0	0	0	0	0	0	0	55200000	0	0	0	0	0	0	0	0	0	0	0	0	0	0	0	0	0	0	0
P17858	PFKL	K6PL	Metabolic	12000000	0	0	0	0	0	0	0	0	0	0	0	93200000	0	84260000	0	0	0	0	0	53300000	275200000	0	45990000	0	98420000	0	0	97980000	139000000	26080000	41150000
Q01813	PFKP	K6PP	Metabolic	18260000	0	16820000	18960000	12910000	254600000	0	0	32070000	26100000	14360000	206000000	74320000	0	0	0	0	0	0	0	0	0	83720000	183300000	88220000	134600000	0	55980000	75900000	88070000	26430000	39640000
P17612	PRKACA	KAPCA	AGC	9052000000	4507000000	4292000000	2910000000	1531000000	20740000000	1603000000	11700000000	5708000000	7708000000	1296000000	14060000000	5631000000	6818000000	3456000000	8491000000	10830000000	8744000000	7981000000	31900000000	4855000000	10600000000	3685000000	5081000000	36870000000	13080000000	12620000000	13870000000	11600000000	15870000000	5699000000	3756000000
P22694	PRKACB	KAPCB	AGC	6401000000	3774000000	2869000000	2436000000	1264000000	16520000000	1012000000	9179000000	4579000000	6446000000	758500000	11870000000	5631000000	6242000000	3352000000	8491000000	10830000000	5370000000	7727000000	25080000000	2338000000	5524000000	3247000000	4104000000	36870000000	11270000000	12620000000	12190000000	5686000000	11880000000	4259000000	2423000000
P22612	PRKACG	KAPCG	AGC	0	0	0	0	0	0	0	0	0	0	0	0	0	0	0	0	0	0	0	0	0	0	0	0	7177000000	0	9277000000	7363000000	1034000000	5093000000	1722000000	1095000000
P48729	CSNK1A1	KC1A	CK1	9647000000	3200000000	2197000000	2749000000	372800000	6872000000	1526000000	8585000000	4151000000	3450000000	505300000	11480000000	6054000000	8007000000	7217000000	5355000000	7703000000	3032000000	5386000000	15190000000	4157000000	15060000000	2250000000	3196000000	12950000000	6889000000	12590000000	9700000000	3655000000	4769000000	3598000000	3689000000
P48730	CSNK1D	KC1D	CK1	5035000000	2208000000	1093000000	1890000000	194100000	3982000000	683300000	4021000000	1811000000	1501000000	446700000	6956000000	3145000000	3945000000	4688000000	2599000000	4719000000	2069000000	3281000000	10550000000	1667000000	3890000000	1081000000	1772000000	6091000000	3286000000	5752000000	4412000000	1384000000	2134000000	2502000000	2267000000
P49674	CSNK1E	KC1E	CK1	3885000000	1639000000	801000000	1478000000	147300000	3163000000	491400000	3358000000	1503000000	1198000000	301600000	5204000000	3117000000	3945000000	2767000000	2597000000	4719000000	1576000000	2888000000	9860000000	1478000000	2827000000	782600000	1261000000	5284000000	2964000000	5695000000	4412000000	879900000	1584000000	1972000000	1355000000
Q9HCP0	CSNK1G1	KC1G1	CK1	982200000	383300000	544000000	438200000	48290000	1453000000	156200000	989500000	356800000	328700000	92470000	1783000000	319000000	455600000	0	472300000	536000000	481200000	1009000000	2135000000	396800000	385200000	130500000	148700000	4129000000	2187000000	3463000000	2674000000	203300000	513000000	529200000	166100000
P78368	CSNK1G2	KC1G2	CK1	1115000000	402300000	711600000	673200000	66900000	1453000000	186900000	861300000	513800000	469100000	98770000	1783000000	133000000	392200000	70340000	329200000	446400000	472700000	1009000000	2073000000	420700000	710700000	196800000	0	4407000000	1955000000	3982000000	2695000000	497000000	704300000	542100000	295600000
Q9Y6M4	CSNK1G3	KC1G3	CK1	1120000000	562300000	734500000	673200000	66900000	1453000000	186900000	887900000	513800000	469100000	98770000	1783000000	141000000	392200000	403700000	329200000	491000000	552900000	1009000000	2237000000	420700000	766600000	196800000	306900000	4407000000	2065000000	3982000000	2695000000	586400000	704300000	542100000	295600000
Q14012	CAMK1	KCC1A	CAMK	0	0	0	23190000	0	0	0	0	84400000	60520000	0	0	0	0	0	0	0	0	0	0	0	0	0	0	0	0	0	0	0	0	0	0
Q8IU85	CAMK1D	KCC1D	CAMK	0	0	38890000	67440000	0	0	0	0	170700000	119500000	0	0	0	0	0	0	0	0	0	420300000	0	0	0	0	0	0	0	0	0	0	34000000	0
Q9UQM7	CAMK2A	KCC2A	CAMK	7537000000	6575000000	5420000000	8383000000	4165000000	37600000000	1488000000	16460000000	9519000000	10700000000	727500000	15030000000	21170000000	29710000000	0	25180000000	33230000000	15610000000	23730000000	57290000000	21470000000	42110000000	6226000000	10520000000	27530000000	9809000000	25670000000	14710000000	6855000000	13570000000	12850000000	10720000000
Q13554	CAMK2B	KCC2B	CAMK	7537000000	7355000000	5420000000	9614000000	4165000000	37600000000	1992000000	16460000000	13190000000	14020000000	739300000	18520000000	23320000000	32990000000	14380000000	25180000000	33230000000	15610000000	24130000000	57290000000	21530000000	44050000000	6226000000	14120000000	29140000000	12880000000	32940000000	21100000000	10480000000	14210000000	13320000000	10990000000
Q13557	CAMK2D	KCC2D	CAMK	9217000000	8551000000	7215000000	11790000000	5703000000	49840000000	1679000000	16460000000	11720000000	11660000000	938600000	17940000000	21170000000	30260000000	13950000000	25530000000	37930000000	18570000000	29440000000	62850000000	25960000000	64800000000	7950000000	13860000000	27530000000	9833000000	25670000000	17000000000	9560000000	15600000000	15050000000	12910000000
Q13555	CAMK2G	KCC2G	CAMK	8042000000	7355000000	6113000000	9614000000	4188000000	35130000000	2214000000	17120000000	13920000000	14230000000	930800000	18520000000	24640000000	34900000000	21130000000	25180000000	33230000000	15610000000	28760000000	57290000000	21530000000	44050000000	7798000000	14120000000	36400000000	15390000000	40160000000	28360000000	11260000000	17710000000	13320000000	11990000000
Q16566	CAMK4	KCC4	CAMK	195200000	88160000	138700000	121800000	0	161000000	90650000	649400000	153000000	0	0	0	0	0	0	0	0	0	0	0	0	0	0	0	0	0	0	0	0	0	0	0
Q13976	PRKG1	KGP1	AGC	0	0	0	0	0	95240000	0	0	0	0	0	0	43680000	67450000	81170000	0	0	0	0	0	0	0	0	0	100300000	39710000	0	0	0	40890000	0	0
Q13237	PRKG2	KGP2	AGC	0	0	0	0	0	330400000	0	0	0	0	0	63840000	0	0	0	0	0	0	0	0	0	0	0	0	0	0	0	0	0	0	0	0
P50053	KHK	KHK	Metabolic	0	0	0	0	0	0	0	219600000	0	0	0	0	66910000	0	0	0	184700000	309900000	0	0	0	0	0	0	149500000	41900000	0	0	0	0	0	0
O00142	TK2	KITM	Metabolic	80320000	52820000	0	163500000	0	1191000000	0	0	0	0	28840000	527800000	0	131700000	151200000	375000000	515300000	303200000	520700000	744900000	129700000	383000000	119800000	0	0	0	572600000	490600000	97970000	208400000	84400000	0
Q8N5S9	CAMKK1	KKCC1	Other	136500000	51690000	0	0	0	0	32700000	126100000	0	0	0	0	110400000	53720000	199500000	12610000	0	0	0	155200000	0	0	0	0	0	0	0	0	0	0	0	0
Q96RR4	CAMKK2	KKCC2	Other	91660000	62640000	0	47820000	0	81320000	0	0	53460000	0	0	58180000	0	0	0	40440000	84870000	66730000	0	70720000	58340000	210000000	0	21950000	0	0	0	94510000	0	39570000	26520000	0
P17252	PRKCA	KPCA	AGC	1074000000	318400000	273800000	572300000	324700000	581600000	29750000	201400000	56090000	45880000	44200000	0	249300000	324800000	87890000	59170000	0	0	0	0	99290000	0	105100000	151600000	150400000	112200000	104900000	55370000	0	0	0	0
P05771	PRKCB	KPCB	AGC	0	0	0	0	0	0	0	0	0	0	0	0	135000000	0	0	0	0	0	0	0	70600000	0	0	99640000	0	0	0	0	0	0	0	0
Q05655	PRKCD	KPCD	AGC	427100000	130700000	204400000	154200000	19490000	96140000	224600000	1257000000	328000000	239900000	109100000	813600000	1490000000	2754000000	3784000000	213300000	402300000	336300000	372700000	1398000000	397100000	340800000	325400000	575500000	4140000000	1363000000	1881000000	1016000000	480200000	340100000	573200000	379700000
Q15139	PRKD1	KPCD1	CAMK	1723000000	1694000000	262000000	111900000	361700000	5654000000	346300000	3379000000	453700000	426900000	30660000	905600000	265800000	289300000	0	365200000	748700000	332800000	528000000	1365000000	356400000	1242000000	350300000	537400000	2231000000	348700000	1399000000	1354000000	0	862500000	313600000	362600000
Q9BZL6	PRKD2	KPCD2	CAMK	2167000000	1134000000	601100000	1529000000	149200000	3756000000	900100000	4003000000	1990000000	1520000000	117500000	3733000000	648300000	519800000	791800000	937400000	1184000000	917800000	1910000000	4242000000	732300000	2339000000	777400000	1108000000	10160000000	3643000000	4744000000	3292000000	1198000000	1769000000	1783000000	1249000000
O94806	PRKD3	KPCD3	CAMK	1269000000	1099000000	310800000	374200000	188200000	3994000000	464400000	4421000000	569300000	534700000	33590000	904100000	201600000	289900000	114900000	190500000	522000000	387000000	434100000	1513000000	356400000	1200000000	373600000	574800000	2349000000	413300000	1714000000	1726000000	189200000	891500000	285900000	365100000
P05129	PRKCG	KPCG	AGC	0	0	109700000	0	0	0	0	0	0	0	0	0	0	0	0	0	0	0	0	0	0	0	0	0	0	0	0	0	0	0	0	0
Q04759	PRKCQ	KPCT	AGC	27090000	0	24390000	60780000	0	0	17950000	156400000	177400000	146900000	0	0	0	303700000	0	0	0	0	0	0	0	0	0	0	0	0	0	0	0	0	0	0
P14618	PKM	KPYM	Metabolic	15140000	91000000	75990000	110100000	11480000	105000000	0	41730000	0	23400000	85240000	442600000	307700000	0	0	0	27110000	57060000	45680000	300300000	38530000	199100000	260900000	71180000	206900000	0	0	183700000	264300000	104500000	14300000	0
Q15418	RPS6KA1	KS6A1	AGC	7618000000	4767000000	2513000000	3009000000	302200000	5788000000	1645000000	13000000000	6185000000	6239000000	865200000	21690000000	12830000000	12260000000	7205000000	8693000000	9613000000	3760000000	24780000000	39030000000	3671000000	8900000000	4519000000	5780000000	42120000000	13460000000	16270000000	9379000000	4656000000	4677000000	3005000000	2642000000
Q15349	RPS6KA2	KS6A2	AGC	7618000000	2784000000	2412000000	2571000000	336800000	5788000000	1458000000	11660000000	5806000000	5472000000	770800000	18540000000	9566000000	11690000000	6009000000	7398000000	8685000000	3112000000	19460000000	26710000000	3513000000	5428000000	4003000000	5522000000	34400000000	9642000000	14570000000	7200000000	2751000000	4536000000	2688000000	2516000000
P51812	RPS6KA3	KS6A3	AGC	7618000000	2887000000	2490000000	2793000000	336800000	5788000000	1458000000	13000000000	5806000000	5472000000	764300000	18540000000	10430000000	11170000000	5485000000	7903000000	8283000000	3547000000	20130000000	29010000000	3513000000	5456000000	4061000000	6394000000	33790000000	11230000000	13560000000	6836000000	2796000000	4536000000	2688000000	2516000000
O75676	RPS6KA4	KS6A4	AGC	2055000000	964700000	1348000000	1660000000	43870000	1671000000	593900000	2542000000	1442000000	1086000000	98620000	3323000000	903600000	553700000	1061000000	915300000	811700000	723700000	127500000	1620000000	388700000	965600000	1192000000	1736000000	1736000000	636800000	2141000000	1695000000	1623000000	2452000000	338900000	278400000
O75582	RPS6KA5	KS6A5	AGC	486100000	155600000	462300000	730600000	0	584500000	137800000	715100000	541200000	491000000	11790000	1193000000	1209000000	1009000000	1008000000	731400000	729800000	568000000	227300000	2419000000	257700000	486200000	378800000	511900000	1433000000	327600000	1167000000	510400000	464800000	879100000	766200000	412600000
Q9UK32	RPS6KA6	KS6A6	AGC	4336000000	1464000000	1050000000	1510000000	0	3194000000	695000000	10610000000	3058000000	2949000000	403200000	8759000000	5268000000	5305000000	118400000	4495000000	3272000000	2659000000	8550000000	16060000000	2213000000	2576000000	2406000000	1983000000	16240000000	3800000000	4891000000	2359000000	1008000000	2753000000	1637000000	1444000000
P23443	RPS6KB1	KS6B1	AGC	610200000	630900000	280600000	300900000	43050000	684300000	62280000	721200000	406600000	339500000	51880000	477100000	159800000	202900000	399800000	1757000000	2026000000	1289000000	205300000	704000000	876100000	1691000000	95030000	174500000	20350000000	6297000000	1002000000	686400000	386200000	533800000	315700000	231600000
Q9UBS0	RPS6KB2	KS6B2	AGC	0	0	0	0	0	0	0	0	0	0	0	0	0	0	0	0	0	0	0	197500000	0	0	0	0	0	0	0	0	0	0	52970000	0
P43405	SYK	KSYK	TK	0	0	0	0	0	0	179700000	1448000000	466400000	457400000	64310000	713000000	23790000	165100000	0	40650000	627800000	390800000	0	0	121400000	59600000	931100000	548700000	201000000	41130000	481700000	260500000	218800000	515800000	174000000	113000000
Q9HA64	FN3KRP	KT3K	Metabolic	8244000000	4327000000	3050000000	3910000000	495700000	15610000000	1956000000	12650000000	11110000000	9961000000	704300000	17020000000	9361000000	9363000000	8629000000	9060000000	12810000000	5619000000	3084000000	21730000000	5074000000	8756000000	2950000000	4938000000	17340000000	5680000000	20130000000	21190000000	7963000000	14580000000	15150000000	7217000000
O95835	LATS1	LATS1	AGC	728100000	381000000	157500000	180800000	0	228400000	170700000	501500000	228700000	186100000	0	223500000	96890000	86850000	143400000	155400000	125200000	158900000	589400000	1146000000	277600000	416800000	56590000	76300000	832800000	412800000	878200000	580000000	0	67820000	114100000	0
Q9NRM7	LATS2	LATS2	AGC	166500000	77760000	14170000	70890000	0	0	0	188800000	105100000	0	0	0	0	0	0	0	0	0	0	0	0	0	0	0	0	0	0	0	0	0	0	0
P06239	LCK	LCK	TK	0	0	0	0	0	0	2187000000	6594000000	0	0	0	26120000000	0	0	0	0	0	0	0	19620000000	0	0	0	0	0	0	0	0	0	0	0	0
P53667	LIMK1	LIMK1	TKL	369900000	653700000	177500000	127200000	55360000	454000000	38220000	286000000	72440000	72200000	111100000	878900000	214500000	340600000	496900000	179000000	342900000	140300000	301000000	560700000	375000000	433900000	85780000	151100000	786500000	297700000	1054000000	679900000	163300000	290100000	216600000	121300000
P53671	LIMK2	LIMK2	TKL	240300000	146600000	96680000	131900000	0	186500000	42170000	337400000	175500000	216000000	63810000	1664000000	341600000	459800000	3649000000	307200000	470400000	399700000	994700000	3469000000	0	0	0	0	476200000	158800000	2204000000	1300000000	461600000	364400000	474800000	386300000
Q5S007	LRRK2	LRRK2	TKL	0	0	0	0	0	0	0	0	0	0	0	0	0	0	0	0	0	0	0	0	0	0	0	0	0	0	0	0	0	0	8853000	0
P07948	LYN	LYN	TK	12240000000	7695000000	4571000000	8236000000	779800000	15050000000	2370000000	12110000000	7630000000	5089000000	2208000000	37300000000	8210000000	12830000000	0	10210000000	15280000000	10040000000	12720000000	19800000000	8473000000	20300000000	5642000000	7236000000	46860000000	18420000000	61820000000	37460000000	9643000000	14530000000	5018000000	5211000000
Q13233	MAP3K1	M3K1	STE	51690000	26220000	19310000	45770000	0	0	0	0	20100000	10560000	0	46000000	0	45710000	0	0	0	0	0	49310000	0	0	13390000	0	105000000	0	282200000	284300000	0	0	10530000	0
Q02779	MAP3K10	M3K10	STE	0	0	0	0	0	0	0	0	0	0	0	0	0	0	0	0	0	0	0	0	0	0	0	0	641400000	0	0	577400000	0	0	0	0
Q16584	MAP3K11	M3K11	STE	338300000	291600000	143300000	197500000	17770000	360800000	77240000	442900000	364600000	341100000	22820000	417100000	280500000	523300000	357000000	292200000	880400000	490000000	139000000	1056000000	186000000	407000000	235900000	325900000	1841000000	890300000	1854000000	1532000000	193500000	492300000	132500000	77690000
Q12852	MAP3K12	M3K12	STE	23130000	0	0	30420000	0	0	0	0	0	0	0	0	49030000	81140000	0	0	0	0	0	0	0	0	0	0	61010000	0	244300000	113600000	0	0	0	0
O43283	MAP3K13	M3K13	STE	0	0	0	0	0	0	0	0	0	0	0	0	0	0	0	0	0	0	0	221500000	0	0	0	0	0	0	0	0	0	0	0	0
Q6ZN16	MAP3K15	M3K15	STE	0	0	0	51900000	0	0	0	0	18200000	76710000	0	0	0	0	0	0	0	0	0	0	0	0	49410000	33260000	0	0	0	0	0	0	0	0
Q9Y2U5	MAP3K2	M3K2	STE	1067000000	638600000	394900000	284500000	62570000	1243000000	427400000	1717000000	458100000	380700000	90770000	1552000000	576200000	829400000	1609000000	380400000	436000000	478700000	462500000	1035000000	362800000	329900000	186000000	228400000	3258000000	1595000000	2004000000	1284000000	420400000	708500000	447100000	301800000
Q99759	MAP3K3	M3K3	STE	804100000	449700000	259600000	359400000	77050000	1864000000	286600000	2442000000	567300000	591400000	83960000	1707000000	2395000000	3922000000	3819000000	1995000000	3551000000	2758000000	9928000000	13970000000	1099000000	1628000000	273800000	268200000	16990000000	7664000000	8263000000	4075000000	3282000000	2610000000	1320000000	1238000000
Q9Y6R4	MAP3K4	M3K4	STE	85270000	48830000	25900000	123800000	0	0	10610000	0	66320000	18830000	0	10890000	44940000	61220000	73860000	18530000	0	65130000	0	145200000	22940000	134500000	37080000	0	109600000	17760000	137700000	117000000	0	0	26570000	0
Q99683	MAP3K5	M3K5	STE	46520000	9241000	0	47630000	6999000	135200000	0	0	71470000	333000000	7953000	325700000	21650000	0	0	0	0	0	0	261800000	0	0	119100000	176400000	186800000	0	0	0	0	42400000	23350000	0
O95382	MAP3K6	M3K6	STE	65600000	5602000	0	36580000	8388000	128100000	0	0	113900000	367700000	8029000	225200000	0	0	0	0	0	0	0	267100000	0	0	131000000	223200000	117300000	0	0	0	0	0	0	0
O43318	MAP3K7	M3K7	STE	26270000	12530000	0	0	0	0	0	0	0	0	0	0	0	0	0	0	0	0	0	0	0	0	0	0	0	0	0	0	0	0	0	0
P80192	MAP3K9	M3K9	STE	0	0	12080000	0	0	0	9006000	42050000	101300000	116600000	8513000	170900000	21580000	0	0	17730000	190100000	0	0	695100000	0	0	0	0	737900000	471400000	818200000	625800000	0	0	23020000	0
Q5TCX8	MLK4	M3KL4	STE	148900000	237100000	8608000	213300000	0	0	11540000	111900000	92710000	232800000	0	0	0	0	0	0	0	0	0	0	0	0	0	0	824000000	445800000	768200000	712300000	0	103500000	0	0
Q12851	MAP4K2	M4K2	STE	16050000	0	0	0	0	0	0	0	0	28280000	0	0	0	0	0	52440000	129400000	42300000	0	0	0	0	0	0	0	0	91680000	37920000	0	0	0	0
Q8IVH8	MAP4K3	M4K3	STE	249900000	51440000	71040000	77190000	11800000	124900000	104800000	371100000	154500000	150600000	21340000	219100000	135000000	350900000	181000000	145700000	162600000	438500000	135900000	1016000000	167600000	76000000	29980000	0	548300000	277900000	791500000	270900000	0	86190000	110300000	40490000
O95819	MAP4K4	M4K4	STE	298400000	90920000	67660000	78780000	13580000	190300000	89420000	355800000	80910000	63890000	34170000	298000000	0	107800000	0	122700000	207100000	87370000	0	0	28750000	0	66690000	97490000	434100000	79560000	377600000	165100000	0	87700000	23760000	0
Q9Y4K4	MAP4K5	M4K5	STE	202200000	87000000	193800000	208600000	23750000	243800000	74040000	320300000	109300000	86390000	27840000	330900000	146600000	173900000	314100000	114800000	158500000	159000000	0	202000000	256600000	253600000	51410000	75230000	634400000	193900000	203900000	276900000	69630000	138900000	74360000	42350000
P20794	MAK	MAK	CMGC	0	0	0	0	0	0	0	0	0	0	0	0	0	0	0	0	0	0	0	0	0	3180000000	0	0	0	0	0	0	0	0	0	0
Q9P0L2	MARK1	MARK1	CAMK	1537000000	611200000	619600000	579900000	69030000	1420000000	510100000	1834000000	774200000	629400000	127000000	2040000000	925800000	1308000000	0	1293000000	1668000000	1217000000	485600000	4602000000	711700000	993900000	492400000	755200000	4925000000	3687000000	5132000000	3276000000	598900000	1019000000	836800000	398500000
Q7KZI7	MARK2	MARK2	CAMK	1898000000	1122000000	820700000	802400000	79130000	1404000000	395600000	2077000000	1480000000	1354000000	176600000	2365000000	1496000000	2033000000	2614000000	1656000000	3182000000	1659000000	2064000000	6292000000	1260000000	1806000000	796300000	1182000000	5443000000	3687000000	6222000000	4203000000	797000000	1562000000	904700000	545500000
P27448	MARK3	MARK3	CAMK	1825000000	865600000	820100000	853100000	82260000	1629000000	401800000	2208000000	952100000	792900000	156300000	2195000000	1423000000	1918000000	812200000	1651000000	2407000000	1470000000	1247000000	4742000000	735900000	1328000000	642700000	935800000	5443000000	3687000000	6222000000	4203000000	929700000	1281000000	836800000	565000000
Q96L34	MARK4	MARK4	CAMK	934400000	394100000	0	0	0	795700000	0	0	677600000	486100000	0	1071000000	615600000	0	0	0	0	0	0	0	454000000	0	0	0	2391000000	0	3247000000	3472000000	0	874200000	451100000	0
Q9Y2H9	MAST1	MAST1	AGC	0	0	0	0	0	0	0	0	0	0	0	3897000000	0	0	0	0	0	0	0	0	0	0	0	0	0	0	0	0	0	0	0	0
Q6P0Q8	MAST2	MAST2	AGC	0	0	0	0	0	0	0	0	2290000000	0	0	0	0	0	0	0	0	0	0	0	0	0	0	0	0	0	0	0	0	0	0	0
O60307	MAST3	MAST3	AGC	2183000000	0	508200000	757700000	0	0	0	0	0	0	0	0	0	0	0	0	0	0	0	0	0	2469000000	0	0	9723000000	283800000	0	87250000	0	0	1273000000	0
O15021	MAST4	MAST4	AGC	0	0	0	2234000000	0	0	0	0	0	0	0	3974000000	0	0	0	0	0	0	0	0	0	0	0	0	0	0	0	0	0	0	0	0
Q14680	MELK	MELK	CAMK	427100000	98200000	215300000	404200000	9818000	175200000	34540000	309100000	501800000	316700000	25680000	446600000	117700000	375100000	283700000	70430000	81410000	97470000	44540000	236600000	90890000	290100000	150900000	199800000	275600000	0	172300000	189200000	74200000	217500000	131000000	36970000
Q12866	MERTK	MERTK	TK	0	0	511900000	598900000	41660000	0	0	0	0	0	0	0	0	0	0	107900000	95630000	34430000	0	0	0	0	0	0	0	0	0	0	0	0	0	0
P08581	MET	MET	TK	2486000000	1033000000	1137000000	1049000000	618500000	10780000000	685500000	6928000000	3314000000	1782000000	1279000000	29920000000	875400000	1567000000	3065000000	482700000	751500000	731600000	0	0	2977000000	0	1496000000	1943000000	4485000000	2419000000	11040000000	0	0	0	0	0
Q8N4C8	MINK1	MINK1	STE	150000000	41520000	46090000	36580000	7518000	142800000	61420000	318800000	48700000	50620000	32200000	258000000	242800000	134600000	86270000	117600000	153700000	81330000	0	267300000	0	0	40990000	152500000	343200000	0	377600000	165100000	0	60590000	70810000	0
P28482	MAPK1	MK01	CMGC	16640000000	12090000000	9533000000	16600000000	3544000000	47720000000	7764000000	34420000000	14250000000	10450000000	2969000000	51810000000	22530000000	32550000000	25600000000	19060000000	39840000000	24770000000	52520000000	78080000000	16710000000	35010000000	23280000000	36210000000	57590000000	24730000000	70440000000	45010000000	13540000000	17320000000	20430000000	14910000000
P27361	MAPK3	MK03	CMGC	5390000000	8195000000	2324000000	5921000000	962800000	15300000000	1897000000	18060000000	5302000000	5088000000	785800000	21460000000	14120000000	19030000000	11540000000	12260000000	18970000000	6893000000	20800000000	38220000000	10870000000	13990000000	11160000000	17830000000	38260000000	18670000000	28140000000	22630000000	11610000000	15290000000	10950000000	9444000000
P31152	MAPK4	MK04	CMGC	291000000	404600000	0	0	0	0	0	0	0	0	0	0	0	0	0	0	0	0	0	433400000	0	0	0	0	398000000	0	0	0	0	0	216500000	0
Q16659	MAPK6	MK06	CMGC	205000000	414200000	0	105500000	0	1010000000	336300000	0	205000000	182400000	0	13630000000	0	0	0	0	0	0	0	433400000	0	0	967100000	289800000	398000000	0	0	0	0	0	214800000	0
Q13164	MAPK7	MK07	CMGC	0	0	0	0	0	47820000	0	0	0	0	0	0	0	0	0	0	0	0	0	0	0	0	0	0	0	0	0	0	0	0	0	0
P45983	MAPK8	MK08	CMGC	9440000000	5161000000	5789000000	7683000000	626800000	9447000000	3142000000	16150000000	5007000000	4376000000	813800000	15480000000	6322000000	5965000000	7059000000	7837000000	8861000000	8017000000	8403000000	19080000000	3682000000	8938000000	3580000000	3973000000	43600000000	19800000000	34000000000	23020000000	3570000000	6540000000	2628000000	1741000000
P45984	MAPK9	MK09	CMGC	9520000000	6198000000	5060000000	5384000000	706200000	11250000000	2591000000	12600000000	6176000000	6386000000	745100000	12720000000	6670000000	6435000000	10860000000	8116000000	8981000000	8982000000	9778000000	22820000000	5267000000	9608000000	4926000000	11950000000	69060000000	24110000000	43710000000	23660000000	4630000000	10070000000	3652000000	2781000000
P53779	MAPK10	MK10	CMGC	7985000000	5947000000	4389000000	5384000000	644100000	9447000000	2235000000	12950000000	5708000000	4607000000	682400000	12440000000	5916000000	6416000000	5677000000	7837000000	8804000000	8017000000	8403000000	19930000000	5267000000	8732000000	3746000000	10150000000	60880000000	20710000000	39980000000	23660000000	4133000000	9480000000	3270000000	1741000000
Q15759	MAPK11	MK11	CMGC	4341000000	1871000000	0	0	483800000	6794000000	1244000000	64850000	2611000000	2448000000	586100000	8035000000	0	3258000000	5736000000	3094000000	3468000000	5195000000	4631000000	12460000000	2127000000	3829000000	2522000000	2396000000	0	0	22220000000	10350000000	2827000000	3567000000	1621000000	1129000000
O15264	MAPK13	MK13	CMGC	0	0	6682000000	4636000000	0	0	1247000000	91600000	2613000000	2416000000	0	7991000000	0	0	0	3056000000	0	5165000000	0	12190000000	2179000000	5675000000	0	0	0	0	0	0	0	0	1509000000	0
Q16539	MAPK14	MK14	CMGC	7554000000	6090000000	4820000000	7879000000	1139000000	17420000000	2379000000	6888000000	3982000000	3853000000	1367000000	19490000000	5481000000	6667000000	10230000000	4957000000	6837000000	6807000000	9867000000	20290000000	4888000000	11950000000	3025000000	4155000000	38440000000	17590000000	32290000000	22450000000	5864000000	8181000000	2672000000	2310000000
Q8TD08	MAPK15	MK15	CMGC	0	0	0	0	0	0	0	0	0	0	0	0	0	0	0	0	0	0	0	0	0	0	0	0	0	0	1816000000	1741000000	0	0	0	0
Q9NYL2	MLTK	MLTK	STE	810600000	569300000	448700000	1060000000	105400000	2645000000	92800000	567400000	3729000000	3151000000	29810000	994000000	95070000	141800000	0	162400000	291900000	301900000	336100000	764000000	263600000	896800000	974500000	1776000000	10420000000	3174000000	2054000000	2615000000	1314000000	1482000000	99150000	0
Q02750	MAP2K1	MP2K1	STE	10130000000	8222000000	7900000000	7154000000	1071000000	14400000000	2644000000	7479000000	5528000000	4096000000	1773000000	324000000	4175000000	6810000000	2151000000	3393000000	7579000000	2159000000	6471000000	13080000000	4041000000	5216000000	3384000000	5129000000	21780000000	8231000000	10980000000	8126000000	6467000000	7817000000	5826000000	3356000000
P36507	MAP2K2	MP2K2	STE	5848000000	11130000000	3938000000	4547000000	451300000	6513000000	1524000000	5470000000	3804000000	3239000000	466200000	140200000	4683000000	7357000000	4633000000	4091000000	8097000000	2523000000	4347000000	14440000000	2886000000	6221000000	2096000000	3658000000	15310000000	6188000000	6240000000	4717000000	4457000000	5442000000	3110000000	2435000000
P46734	MAP2K3	MP2K3	STE	709700000	380700000	304800000	654000000	33890000	726400000	259900000	1832000000	232300000	154000000	53250000	586600000	375300000	942600000	875500000	459000000	881400000	471400000	75810000	1512000000	2314000000	2777000000	446800000	575700000	573000000	175600000	414900000	653400000	614700000	873300000	307100000	222700000
P45985	MAP2K4	MP2K4	STE	3035000000	2429000000	1783000000	1911000000	0	3171000000	1143000000	1075000000	389400000	630300000	438000000	5416000000	212200000	513500000	738900000	377900000	722600000	406500000	136300000	2334000000	1523000000	5507000000	1884000000	2796000000	591000000	247700000	257200000	464100000	0	0	1715000000	1546000000
Q13163	MAP2K5	MP2K5	STE	632600000	339600000	329200000	416400000	0	666700000	105600000	470700000	329800000	368600000	0	614100000	213300000	151400000	0	350100000	446800000	158900000	0	382400000	311400000	544200000	83120000	121400000	382500000	136900000	318000000	406900000	179100000	287100000	348300000	76330000
P52564	MAP2K6	MP2K6	STE	0	0	57890000	234100000	34630000	563800000	129900000	1973000000	203100000	171900000	40940000	966200000	584000000	1285000000	0	476000000	999900000	375200000	0	0	9052000000	18150000000	0	0	385900000	100600000	1509000000	1323000000	3517000000	3657000000	1029000000	3508000000
Q5VT25	CDC42BPA	MRCKA	AGC	368800000	71260000	107200000	147100000	23330000	717200000	60340000	583000000	119800000	138100000	30180000	873700000	288800000	91870000	0	548800000	231900000	172700000	74030000	422700000	232200000	334000000	103800000	162100000	0	0	0	0	0	0	0	0
Q9Y5S2	CDC42BPB	MRCKB	AGC	718200000	386200000	305200000	395900000	61130000	1168000000	146300000	767500000	321300000	329600000	60940000	2227000000	372100000	146100000	221800000	669800000	414300000	564500000	139300000	863200000	407500000	950400000	244400000	432200000	1728000000	1221000000	809200000	506800000	884000000	1208000000	826000000	461400000
Q6DT37	CDC42BPG	MRCKG	AGC	0	0	0	0	0	0	0	0	58620000	51640000	0	0	53710000	0	0	0	34280000	69900000	0	380300000	19530000	51760000	25740000	49260000	194100000	0	304700000	327800000	0	24370000	72720000	0
Q9P289	MST4	MST4	STE	770600000	421300000	420200000	366200000	39350000	433500000	289300000	1319000000	725700000	654500000	156900000	1346000000	916800000	1227000000	0	1174000000	1111000000	747200000	216900000	5191000000	367800000	359400000	249500000	414300000	2657000000	1031000000	1858000000	1049000000	647800000	510400000	442000000	254900000
P42345	MTOR	MTOR	Atypical	138200000	129900000	88890000	442000000	7575000	190700000	16730000	175400000	206500000	108200000	9978000	476800000	173900000	679400000	403000000	100200000	270700000	280000000	203600000	959700000	80340000	185100000	96490000	155700000	737300000	315500000	775800000	468900000	250500000	288900000	200400000	129300000
Q15746	MYLK	MYLK	CAMK	0	0	0	0	478100000	6665000000	0	0	0	0	0	0	0	0	0	0	0	0	0	0	0	0	0	0	0	0	0	0	0	0	0	0
Q32MK0	MYLK3	MYLK3	CAMK	0	0	0	0	0	0	0	0	0	0	0	0	3480000000	3377000000	5980000000	0	0	0	0	0	0	0	0	0	0	0	0	10240000000	0	0	0	0
P15531	NME1	NDKA	Metabolic	0	21450000	0	0	0	0	0	0	0	0	17870000	129800000	0	0	0	0	0	0	0	0	0	0	0	0	0	0	0	74580000	0	0	0	0
P22392	NME2	NDKB	Metabolic	0	0	0	0	0	0	0	0	0	0	0	0	252000000	0	0	51380000	0	0	0	0	43930000	160000000	0	0	0	0	0	0	0	0	48580000	0
O00746	NME4	NDKM	Metabolic	210100000	45820000	34860000	115200000	137400000	4044000000	716900000	3389000000	0	0	32720000	922200000	0	0	0	1475000000	4183000000	2394000000	194000000	375600000	6493000000	12050000000	0	0	5422000000	2403000000	208400000	96270000	0	0	9674000000	7349000000
Q96PY6	NEK1	NEK1	NEK	88090000	47920000	14740000	50750000	0	128800000	5273000	94130000	13280000	17770000	0	97640000	0	0	0	0	0	0	62070000	68150000	0	0	32500000	35040000	0	0	52150000	52220000	0	0	19940000	0
Q8NG66	NEK11	NEK11	NEK	0	0	0	0	0	0	0	62770000	0	0	0	0	0	0	0	0	0	0	0	0	0	0	0	0	0	0	0	0	0	0	0	0
P51955	NEK2	NEK2	NEK	331400000	502800000	117100000	211900000	225700000	411600000	445400000	689900000	318900000	230900000	11570000	12670000000	82560000	92450000	228000000	79970000	39090000	99710000	45820000	259900000	106500000	3984000000	637700000	151300000	258300000	0	357700000	404000000	142300000	2909000000	200400000	194500000
P51956	NEK3	NEK3	NEK	305300000	187400000	0	52290000	0	0	0	46560000	120500000	94390000	0	0	46520000	171200000	283700000	0	0	10110000	0	0	79640000	119900000	0	0	383800000	93900000	111500000	238800000	104100000	341600000	160600000	0
P51957	NEK4	NEK4	NEK	23840000	0	0	0	0	0	0	0	0	0	0	0	0	0	0	0	0	0	0	0	0	0	0	0	0	0	0	0	0	0	0	0
Q9HC98	NEK6	NEK6	NEK	0	0	0	20580000	0	0	0	0	0	0	0	0	0	0	0	0	0	0	0	0	0	0	0	0	0	0	0	0	0	0	0	0
Q8TDX7	NEK7	NEK7	NEK	0	0	0	21660000	0	0	0	0	0	0	0	0	0	0	0	0	0	0	0	0	0	0	0	0	0	0	0	0	0	0	0	0
Q8TD19	NEK9	NEK9	NEK	4405000000	3448000000	3953000000	5718000000	1392000000	25350000000	936400000	3387000000	1563000000	1995000000	680300000	13130000000	1112000000	659100000	1676000000	6175000000	8344000000	7110000000	4970000000	13190000000	3191000000	7748000000	1675000000	2003000000	4429000000	2439000000	33860000000	14370000000	2105000000	6060000000	4039000000	3098000000
Q9UBE8	NLK	NLK	CMGC	608900000	982600000	0	512600000	0	1429000000	0	0	0	419000000	0	1889000000	0	0	0	0	0	1163000000	0	0	792500000	0	0	0	1506000000	0	1738000000	1742000000	0	0	0	0
Q7Z2Y5	NRK	NRK	STE	0	0	0	0	0	0	0	0	9655000	0	0	0	0	0	0	0	0	0	0	0	0	0	0	0	0	0	0	0	0	0	0	0
O60285	NUAK1	NUAK1	CAMK	58850000	20050000	527700000	324800000	0	604600000	48380000	230300000	0	0	5284000	144400000	0	0	0	0	0	0	0	0	0	0	0	0	0	0	0	0	0	0	0	0
Q9H093	NUAK2	NUAK2	CAMK	9665000	0	18260000	0	0	67250000	0	46190000	40720000	0	0	135500000	0	0	0	0	0	54620000	0	0	0	0	0	0	0	0	0	0	0	0	19060000	0
O95747	OXSR1	OXSR1	STE	131600000	139000000	74470000	101300000	0	0	13230000	67890000	19870000	0	0	0	136800000	241600000	217300000	0	0	0	0	49640000	0	0	0	49650000	0	0	0	0	0	0	13590000	0
O00443	PIK3C2A	P3C2A	Atypical	66370000	0	0	0	0	0	0	51550000	15430000	25530000	0	0	20850000	31400000	0	0	0	15630000	0	0	0	0	72840000	79420000	0	0	0	0	0	0	20060000	0
Q8TCG2	PI4K2B	P4K2B	Atypical	77820000	18160000	36550000	60420000	0	121800000	10710000	101500000	16910000	25550000	0	0	25610000	0	0	0	0	35920000	32630000	295200000	46020000	0	0	0	139300000	41110000	90540000	73620000	0	0	22600000	0
O96013	PAK4	PAK4	STE	2194000000	724700000	1296000000	1601000000	259700000	3795000000	717600000	3297000000	2603000000	6994000000	226400000	2745000000	2221000000	2972000000	3451000000	2933000000	3471000000	3758000000	2777000000	12170000000	2328000000	3814000000	938000000	1232000000	11390000000	6584000000	4652000000	5606000000	1771000000	2304000000	2708000000	910600000
Q9NQU5	PAK6	PAK6	STE	0	0	0	0	0	0	0	94870000	109100000	44870000	32220000	127800000	132300000	406300000	0	0	458900000	0	0	0	123900000	0	0	0	0	0	0	0	0	0	162800000	0
Q9P286	PAK7	PAK7	STE	18600000	0	0	0	0	0	0	0	0	0	0	0	0	0	0	0	0	0	0	0	0	0	0	0	0	0	0	0	0	0	0	0
Q96RG2	PASK	PASK	CAMK	19140000	14960000	0	0	0	0	0	0	0	0	0	0	0	0	0	0	0	0	0	0	0	0	0	0	0	0	0	0	0	0	0	0
Q16822	PCK2	PCKGM	Metabolic	0	0	0	0	0	0	0	0	0	0	0	0	0	0	0	72620000	0	0	0	106200000	0	0	0	0	0	0	0	0	0	0	0	0
Q8N165	PDIK1L	PDK1L	Other	118000000	79800000	35030000	19160000	0	0	0	0	28250000	0	0	0	0	0	0	0	147500000	142700000	0	356500000	0	0	0	0	268200000	0	0	0	0	0	0	0
O15530	PDPK1	PDPK1	AGC	414100000	243900000	157800000	119300000	26310000	291600000	71830000	406200000	177100000	113800000	40310000	396400000	233700000	420100000	176100000	341400000	551300000	251700000	171200000	1262000000	479100000	804400000	138500000	123200000	1064000000	445900000	888500000	926600000	647800000	538000000	667200000	491700000
O00764	PDXK	PDXK	Metabolic	14710000000	32340000000	6169000000	11750000000	2877000000	44680000000	7008000000	37880000000	29050000000	35070000000	2636000000	50170000000	30000000000	46590000000	71730000000	14280000000	18460000000	11530000000	46070000000	98250000000	33420000000	81500000000	37070000000	61050000000	75330000000	44520000000	60740000000	54710000000	35820000000	77710000000	13460000000	16050000000
P16234	PDGFRA	PGFRA	TK	0	447400000	0	0	0	0	0	0	0	0	0	0	0	0	0	0	0	0	0	0	0	0	0	0	0	0	0	0	0	0	0	0
P00558	PGK1	PGK1	Metabolic	0	24350000	0	0	0	0	0	0	0	0	47670000	130600000	266400000	0	0	0	0	0	0	54750000	0	0	152500000	0	0	0	0	0	142100000	75660000	0	0
P07205	PGK2	PGK2	Metabolic	0	0	0	0	0	0	0	0	0	0	0	0	137300000	0	0	0	0	0	0	0	0	0	299000000	0	0	0	0	0	0	34130000	0	0
P15735	PHKG2	PHKG2	CAMK	248800000	238100000	66710000	133900000	39940000	774500000	47790000	416000000	223600000	521800000	27590000	594000000	606900000	722100000	1247000000	285600000	490900000	502100000	1011000000	1236000000	310200000	653300000	96240000	277800000	1808000000	624700000	1214000000	1290000000	318800000	879600000	518000000	250500000
Q99570	PIK3R4	PI3R4	Other	47910000	28780000	22910000	134700000	0	33250000	0	0	49870000	27970000	0	41940000	0	0	0	0	0	0	0	0	39270000	0	33830000	43590000	127000000	0	224300000	160200000	0	0	22120000	0
P48426	PIP4K2A	PI42A	Metabolic	843500000	374800000	321000000	567300000	75840000	1134000000	366100000	342000000	463500000	376800000	214100000	2392000000	2152000000	2285000000	808700000	1384000000	4057000000	1321000000	335500000	9876000000	1003000000	1667000000	840000000	965900000	3715000000	2601000000	1512000000	1078000000	664400000	1356000000	1100000000	863500000
P78356	PIP4K2B	PI42B	Metabolic	843500000	325100000	226100000	405900000	64480000	1068000000	384700000	356800000	406900000	366100000	205700000	2301000000	238300000	2235000000	463800000	1765000000	2996000000	2115000000	262800000	1086000000	1011000000	1646000000	629000000	754900000	2172000000	1619000000	2176000000	1504000000	528400000	1006000000	1131000000	701700000
Q8TBX8	PIP4K2C	PI42C	Metabolic	2296000000	1427000000	933900000	1948000000	207800000	4409000000	2055000000	9263000000	6714000000	4937000000	1024000000	24500000000	5354000000	6916000000	6862000000	3269000000	5247000000	3184000000	9078000000	33990000000	11400000000	22500000000	11470000000	15380000000	26730000000	18070000000	77450000000	54900000000	19270000000	18140000000	10020000000	11170000000
P42356	PI4KA	PI4KA	Atypical	24000000	0	0	16440000	0	0	0	0	49420000	49900000	0	64230000	27000000	78230000	32460000	41400000	65020000	71360000	0	173700000	70220000	99670000	31910000	57290000	98770000	67240000	51190000	37420000	0	47320000	59190000	38820000
Q99755	PIP5K1A	PI51A	Metabolic	312200000	184500000	49540000	145000000	8270000	340400000	0	135400000	74730000	26070000	0	138200000	0	303100000	113900000	0	63970000	80100000	0	223500000	55500000	0	45790000	78510000	83060000	0	125600000	140400000	81640000	45790000	94650000	0
O60331	PIP5K1C	PI51C	Metabolic	60500000	65640000	0	0	0	165600000	0	70620000	0	0	0	0	0	70470000	0	48140000	78150000	59480000	0	192500000	38640000	0	0	0	0	0	0	0	0	39540000	47220000	0
Q8NEB9	PIK3C3	PK3C3	Metabolic	136700000	152500000	116100000	291800000	0	224800000	32460000	49930000	128400000	63640000	0	153000000	0	0	0	0	0	35320000	91320000	0	94060000	0	72520000	69440000	378100000	126700000	1036000000	418000000	90380000	0	95220000	77040000
Q16512	PKN1	PKN1	AGC	1021000000	693000000	796600000	1337000000	37530000	323300000	206700000	1348000000	628400000	376400000	18760000	95250000	184400000	321300000	691100000	575200000	1885000000	725300000	206000000	1244000000	551700000	458000000	52870000	48460000	4429000000	937100000	1079000000	783400000	52680000	54180000	356000000	140900000
Q16513	PKN2	PKN2	AGC	715700000	288200000	414900000	493800000	67290000	351200000	144500000	527100000	774300000	498700000	69240000	369200000	143700000	196800000	439800000	155800000	374900000	318300000	87140000	814500000	212900000	230700000	194500000	308700000	3641000000	458200000	916700000	1062000000	117500000	120500000	246500000	157800000
Q6P5Z2	PKN3	PKN3	AGC	72420000	0	63930000	87850000	0	45550000	0	0	52940000	55130000	0	0	0	0	0	0	0	0	0	0	0	83840000	37760000	44100000	0	0	0	119600000	0	0	45550000	0
P53350	PLK1	PLK1	Other	715100000	486900000	223000000	332600000	83710000	324300000	29350000	119700000	234100000	117100000	59450000	290800000	139800000	139000000	226300000	132400000	66850000	126600000	65700000	304400000	88480000	262400000	99310000	105200000	650500000	203600000	342400000	464900000	0	170300000	57850000	23050000
Q9NYY3	PLK2	PLK2	Other	0	0	0	69050000	0	0	0	0	0	0	0	0	0	0	0	0	0	0	0	0	0	0	0	0	0	0	0	110500000	0	0	0	0
O00444	PLK4	PLK4	Other	198900000	272400000	205300000	289200000	7069000	138400000	43320000	106200000	41540000	53930000	8305000	195600000	48440000	71020000	0	34590000	89700000	40490000	0	75000000	31310000	94230000	69730000	0	442200000	174000000	272200000	167300000	0	71860000	12660000	0
Q99640	PKMYT1	PMYT1	Other	1561000000	2987000000	420100000	571900000	171700000	1520000000	179400000	824100000	988700000	440900000	171900000	1961000000	439700000	778400000	1202000000	1597000000	1291000000	867800000	743300000	2676000000	1281000000	3495000000	714600000	958500000	4671000000	1439000000	2166000000	2091000000	1230000000	3921000000	1180000000	1026000000
P78527	PRKDC	PRKDC	Atypical	1587000000	742600000	579200000	1722000000	45390000	1230000000	176800000	1089000000	851100000	753900000	58510000	2581000000	2504000000	37740000000	3066000000	768600000	3200000000	2060000000	1412000000	3494000000	536400000	1703000000	933500000	1907000000	3405000000	1453000000	4040000000	3108000000	3138000000	1697000000	1632000000	1634000000
P51817	PRKX	PRKX	AGC	45870000	0	0	0	0	0	0	0	0	0	0	0	0	0	0	41730000	0	0	0	0	0	0	0	0	0	0	0	0	0	0	0	0
Q96S44	TP53RK	PRPK	Other	1007000000	426400000	598700000	2006000000	256900000	4475000000	190000000	1866000000	1239000000	1425000000	227700000	3794000000	1669000000	4047000000	5894000000	2021000000	2575000000	2541000000	1719000000	4438000000	666000000	3106000000	740000000	1207000000	2470000000	1547000000	2260000000	1941000000	1274000000	1654000000	303500000	381700000
Q13882	PTK6	PTK6	TK	0	0	91860000	101200000	34070000	1488000000	123500000	1202000000	32840000	43150000	144200000	4819000000	640500000	759200000	1460000000	1533000000	3009000000	1873000000	2463000000	9951000000	244300000	649800000	316400000	345400000	470600000	255500000	7935000000	6317000000	850500000	1286000000	939400000	913600000
P04049	RAF1	RAF1	TKL	407600000	0	73210000	28570000	0	467000000	84330000	356300000	213400000	126500000	0	510100000	214500000	247800000	0	191400000	126700000	174400000	498500000	1066000000	485100000	646000000	0	0	1068000000	380400000	603000000	628700000	189500000	464200000	299900000	259000000
P07949	RET	RET	TK	0	0	0	0	0	0	0	0	0	0	0	0	0	0	0	75060000	160200000	98740000	37960000	476600000	205000000	232300000	0	0	1764000000	907600000	0	0	0	225900000	0	0
Q9BVS4	RIOK2	RIOK2	Atypical	5767000000	4808000000	1667000000	2158000000	186200000	4866000000	473800000	2049000000	2401000000	1821000000	130700000	1990000000	979100000	1128000000	1461000000	165700000	221500000	302100000	589000000	2155000000	269200000	767300000	675100000	1311000000	1904000000	1201000000	1161000000	1520000000	223500000	364900000	809400000	500400000
Q13546	RIPK1	RIPK1	TKL	0	0	12170000	49370000	0	0	0	36380000	12030000	0	0	0	0	0	0	0	0	0	0	0	35900000	0	25190000	45910000	0	0	0	0	0	0	23960000	0
O43353	RIPK2	RIPK2	TKL	941000000	834300000	641300000	254600000	26660000	773700000	408300000	1774000000	786300000	608400000	143300000	2117000000	1005000000	1407000000	1059000000	858900000	1781000000	1197000000	8401000000	12030000000	681700000	1180000000	770100000	959200000	5854000000	3375000000	7332000000	3656000000	2209000000	3730000000	448300000	374900000
Q9Y572	RIPK3	RIPK3	TKL	0	0	0	0	0	0	0	0	0	0	0	0	66420000	0	0	0	0	0	0	0	0	0	0	0	0	0	0	0	0	0	0	0
P57078	RIPK4	RIPK4	TKL	0	0	0	0	0	0	0	0	24400000	0	0	0	0	0	0	0	0	0	0	0	0	0	23710000	0	0	0	0	0	0	0	0	0
Q13464	ROCK1	ROCK1	AGC	177000000	70890000	76350000	121800000	29780000	536200000	50180000	340200000	141200000	98370000	19840000	266100000	87730000	0	0	113600000	0	125300000	0	607800000	103200000	81480000	70480000	70780000	0	0	0	0	65790000	115500000	142500000	69330000
O75116	ROCK2	ROCK2	AGC	288800000	126500000	102000000	146900000	32330000	494200000	71480000	468500000	137600000	117700000	21070000	401900000	104400000	44450000	125000000	108300000	62870000	89330000	0	803200000	131600000	123500000	95640000	121800000	49750000	0	0	0	107700000	146500000	132100000	69710000
Q04912	MST1R	RON	TK	0	0	517900000	0	0	3865000000	316200000	3831000000	1334000000	1116000000	765800000	12970000000	927000000	1670000000	3118000000	0	0	0	0	0	3073000000	3944000000	727800000	1126000000	6078000000	0	11580000000	9988000000	0	2819000000	949100000	762400000
Q9H5K3	SGK196	SG196	Other	63560000	86300000	32940000	48560000	0	0	0	0	44040000	0	0	0	0	0	0	0	0	0	0	0	30280000	0	71690000	127200000	0	0	0	0	59170000	42050000	33550000	0
O00141	SGK1	SGK1	AGC	20020000	0	0	0	0	82560000	0	0	0	0	0	0	0	0	0	0	0	0	0	0	0	0	0	0	0	0	0	0	0	0	0	0
Q96BR1	SGK3	SGK3	AGC	0	0	0	0	0	0	0	61500000	96320000	0	0	0	0	0	0	0	0	0	0	125900000	57960000	0	0	0	0	0	150700000	79260000	174700000	63450000	0	0
P57059	SIK1	SIK1	CAMK	82010000	25040000	38930000	44520000	0	243900000	39060000	437000000	0	0	16180000	604700000	0	0	0	106700000	0	0	0	215900000	0	0	0	0	295200000	197700000	769700000	808600000	0	0	0	0
Q9H0K1	SIK2	SIK2	CAMK	263700000	333200000	193000000	190600000	8769000	314800000	123600000	627400000	317200000	222700000	0	408800000	110700000	119800000	214600000	181300000	315200000	293000000	245000000	713800000	192000000	357400000	105700000	159200000	403900000	289100000	1576000000	1231000000	71350000	184800000	86630000	62200000
Q9Y2K2	SIK3	SIK3	CAMK	97590000	58150000	51120000	83820000	10410000	193100000	18100000	393200000	121100000	117900000	7644000	195800000	0	0	0	87350000	44690000	72680000	61140000	211000000	73560000	104000000	37520000	79520000	275200000	177600000	720300000	671500000	48420000	61450000	17290000	0
Q9H2G2	SLK	SLK	STE	3293000000	4418000000	1939000000	1478000000	135400000	5112000000	984100000	4804000000	1095000000	812000000	135300000	1846000000	970900000	2056000000	2535000000	1273000000	2245000000	1925000000	3497000000	7826000000	1251000000	1848000000	630700000	1138000000	7935000000	2066000000	6932000000	3276000000	880800000	1384000000	813900000	532900000
P12931	SRC	SRC	TK	10220000000	5425000000	4262000000	3142000000	385000000	9255000000	2189000000	17080000000	7647000000	6523000000	2668000000	49240000000	4853000000	8581000000	13820000000	4888000000	11400000000	5913000000	3931000000	15860000000	12200000000	25440000000	4733000000	5242000000	33980000000	14550000000	62260000000	41800000000	9078000000	16120000000	4365000000	3950000000
Q96SB4	SRPK1	SRPK1	CMGC	529500000	272700000	287600000	370400000	19540000	364400000	107100000	710900000	159200000	115600000	28940000	310400000	175000000	184800000	231300000	182800000	196800000	196000000	37110000	466100000	99550000	658400000	73210000	124500000	532700000	370500000	478800000	403500000	0	89570000	55440000	29910000
P78362	SRPK2	SRPK2	CMGC	225500000	66640000	62400000	152700000	11450000	208400000	50680000	0	116500000	59930000	17830000	236600000	64810000	174100000	210900000	155300000	139700000	164900000	82340000	460700000	35490000	698600000	0	0	788200000	408600000	299200000	336400000	0	79800000	65480000	0
Q9UEE5	STK17A	ST17A	CAMK	60040000	85150000	41310000	105700000	29120000	302000000	14610000	0	29550000	0	46330000	205600000	0	0	0	0	0	0	0	0	0	0	0	46030000	0	0	0	0	0	0	0	0
O94768	STK17B	ST17B	CAMK	68120000	128400000	0	216300000	0	327900000	0	61320000	197400000	114800000	0	0	0	0	0	0	0	0	0	0	0	0	0	0	0	0	0	0	0	0	0	0
Q86UX6	STK32C	ST32C	Other	67680000	36320000	48930000	181900000	0	71650000	0	0	0	0	0	0	0	44970000	0	0	0	0	0	0	37020000	0	0	0	295800000	52430000	0	38660000	0	61270000	61560000	0
Q9Y2H1	STK38L	ST38L	AGC	446300000	151000000	65480000	99750000	23710000	809800000	40210000	522900000	118700000	102700000	18540000	872200000	177400000	377000000	0	195800000	677200000	121000000	414700000	457000000	191200000	402400000	66160000	106600000	175300000	118100000	299400000	303000000	94990000	187700000	202000000	326100000
O94804	STK10	STK10	STE	1805000000	1258000000	1469000000	1443000000	138100000	1464000000	362600000	2443000000	1003000000	709300000	117100000	1322000000	511700000	1104000000	1216000000	425000000	438500000	242900000	1095000000	2092000000	270500000	0	397600000	554600000	4569000000	1656000000	3188000000	2713000000	526300000	764900000	294100000	186400000
Q15831	STK11	STK11	CAMK	158500000	115200000	56060000	0	10480000	333100000	14660000	316400000	72850000	0	10200000	430700000	53470000	0	0	46880000	0	73770000	0	0	0	0	0	0	527200000	272400000	264900000	253200000	0	0	39850000	0
O75716	STK16	STK16	Other	274200000	200800000	295000000	190000000	68040000	1170000000	34840000	438900000	436400000	394400000	53830000	945500000	496800000	749200000	990700000	922700000	1345000000	903800000	1071000000	1769000000	484200000	2748000000	117100000	0	2179000000	479700000	2992000000	2850000000	1355000000	920800000	526100000	357500000
Q9Y6E0	STK24	STK24	STE	1015000000	550000000	488900000	382900000	40510000	449100000	299100000	1351000000	707800000	658500000	156900000	1415000000	916800000	1313000000	729700000	1270000000	1111000000	798000000	216900000	5191000000	444300000	440300000	227800000	414300000	2369000000	1031000000	1858000000	1049000000	450400000	504200000	455000000	270500000
O00506	STK25	STK25	STE	559200000	376500000	290600000	267100000	29650000	402200000	202000000	954400000	575300000	473700000	124800000	818200000	819100000	985000000	0	1003000000	975600000	467700000	0	3703000000	279900000	309500000	160000000	300000000	2823000000	1071000000	1573000000	843400000	275000000	337700000	315000000	222300000
Q13188	STK3	STK3	STE	3356000000	4207000000	2493000000	3302000000	472500000	6688000000	1947000000	7330000000	2550000000	2509000000	658600000	10470000000	2911000000	4139000000	2981000000	5565000000	6552000000	6780000000	4025000000	12930000000	2781000000	6941000000	2586000000	4103000000	18050000000	9354000000	18130000000	11680000000	8150000000	12730000000	1654000000	840000000
Q9BYT3	STK33	STK33	CAMK	0	0	355400000	372500000	0	134400000	0	0	0	0	0	0	0	0	0	0	0	0	0	0	0	0	0	0	0	0	0	0	0	0	0	0
Q8TDR2	STK35	STK35	Other	184400000	177500000	96030000	30000000	0	224900000	58060000	475500000	52660000	49500000	0	225400000	40860000	54470000	186600000	1011000000	229500000	220100000	133000000	589300000	34670000	192500000	36690000	0	405000000	97640000	226800000	265800000	0	0	34390000	0
Q9NRP7	STK36	STK36	Other	0	0	0	16380000	0	0	0	0	0	0	0	0	0	0	0	0	0	0	0	70370000	0	0	0	0	0	0	0	0	0	0	0	0
Q15208	STK38	STK38	AGC	934000000	738600000	923300000	1742000000	433900000	5985000000	199300000	1638000000	1009000000	825000000	345900000	7754000000	406300000	741000000	0	691900000	1187000000	367300000	1409000000	2601000000	506600000	1444000000	729300000	1120000000	3279000000	891200000	1522000000	941500000	624600000	716400000	271600000	258200000
Q9UEW8	STK39	STK39	STE	0	0	0	21630000	0	0	0	0	0	0	0	0	0	0	0	0	0	0	0	0	0	0	0	0	0	0	0	0	0	0	0	0
Q13043	STK4	STK4	STE	3643000000	4374000000	2493000000	3348000000	472500000	7061000000	1947000000	7330000000	1790000000	2506000000	658600000	9657000000	2911000000	4139000000	2164000000	5565000000	6552000000	6780000000	4800000000	12930000000	2781000000	5873000000	1944000000	3582000000	18730000000	9354000000	16880000000	11370000000	7595000000	11640000000	1654000000	865200000
O14965	AURKA	STK6	Other	2889000000	2292000000	2136000000	3671000000	777600000	8655000000	708400000	3763000000	1756000000	1253000000	462800000	6376000000	3416000000	3223000000	2381000000	4721000000	3301000000	5552000000	3415000000	11100000000	501800000	1194000000	2736000000	3490000000	3160000000	1564000000	2212000000	2580000000	2500000000	4353000000	765700000	821300000
Q7RTN6	STRADA	STRAA	STE	140300000	259700000	61500000	98180000	0	265200000	21280000	120800000	88420000	0	0	353200000	0	0	0	33070000	60380000	0	0	0	124900000	68280000	0	0	481400000	192300000	192700000	164400000	0	0	44410000	0
Q9C0K7	STRADB	STRAB	STE	33870000	0	0	0	0	92980000	0	0	0	0	0	0	0	0	0	0	0	0	0	0	0	0	0	0	104000000	0	0	56850000	0	0	0	0
Q7L7X3	TAOK1	TAOK1	STE	276000000	126700000	83870000	237400000	18900000	566400000	42270000	279000000	137700000	162600000	27370000	214000000	128700000	590100000	669300000	196700000	207200000	215200000	76360000	339000000	789900000	69980000	822100000	98770000	1024000000	527400000	685900000	1229000000	0	107500000	127100000	428000000
Q9UL54	TAOK2	TAOK2	STE	270100000	84810000	49100000	58020000	12890000	1816000000	31690000	275000000	101900000	72420000	22520000	226900000	156700000	174000000	575800000	212800000	205900000	266700000	111900000	555000000	178100000	198600000	41200000	62600000	1641000000	1109000000	1167000000	815700000	58210000	147800000	184300000	91600000
Q9H2K8	TAOK3	TAOK3	STE	165700000	42940000	85360000	101700000	0	226600000	58610000	270000000	101000000	78280000	18190000	210100000	104300000	176500000	335900000	196700000	207800000	204100000	0	415400000	136300000	0	54840000	76310000	875800000	499000000	442600000	716900000	0	107500000	126000000	0
Q9UHD2	TBK1	TBK1	Other	2403000000	1163000000	1412000000	1384000000	204200000	1909000000	292800000	1918000000	1336000000	1301000000	284000000	4778000000	1574000000	2119000000	2477000000	2111000000	3275000000	2206000000	2134000000	5899000000	1185000000	2374000000	493500000	792900000	11220000000	4808000000	9855000000	8210000000	1680000000	3311000000	1617000000	1293000000
P42680	TEC	TEC	TK	496600000	212800000	338300000	231600000	15820000	443900000	66210000	344200000	183600000	164300000	3805000	362900000	36070000	0	0	51190000	67410000	83530000	213100000	857400000	93010000	115200000	74010000	83930000	1478000000	621800000	645000000	321800000	0	0	39140000	42130000
Q15569	TESK1	TESK1	TKL	0	0	0	0	0	0	0	28180000	22270000	20900000	0	0	0	38410000	0	15900000	0	14600000	0	61290000	56560000	96600000	0	0	69690000	0	0	142100000	0	28110000	41980000	0
Q96S53	TESK2	TESK2	TKL	0	0	0	0	0	0	0	0	0	0	0	0	0	0	0	0	34230000	0	0	0	0	0	0	0	0	0	0	0	0	0	0	0
P36897	TGFBR1	TGFR1	TKL	549400000	459500000	498700000	504300000	29180000	2231000000	92940000	432200000	456700000	357600000	19000000	356200000	2334000000	3584000000	2936000000	271400000	546400000	345100000	544800000	795800000	750600000	1108000000	297800000	357300000	862200000	481100000	1303000000	512700000	262700000	742200000	502700000	209900000
P37173	TGFBR2	TGFR2	TKL	940700000	667500000	481900000	383200000	59570000	2062000000	161400000	596900000	145000000	69100000	19020000	168500000	0	0	0	0	0	0	0	0	0	0	95250000	159400000	142800000	0	0	0	0	0	0	0
Q13263	TRIM28	TIF1B	Atypical	0	0	0	0	0	0	18930000	102400000	24010000	14210000	0	0	0	0	0	61950000	60580000	0	0	0	32920000	98550000	51890000	77960000	0	0	0	0	153800000	95050000	0	0
Q8WZ42	TTN	TITIN	CAMK	93280000	0	0	38810000	0	143700000	0	0	0	0	0	403100000	0	682500000	0	0	0	62570000	0	291900000	0	0	145400000	0	0	0	0	0	0	0	288200000	170200000
Q9UKI8	TLK1	TLK1	Other	2286000000	669000000	520600000	810100000	0	1650000000	357300000	5072000000	1596000000	1414000000	0	3948000000	0	2748000000	0	2032000000	1675000000	0	0	7347000000	1156000000	1685000000	1078000000	1547000000	10430000000	790500000	3526000000	155100000	0	1458000000	903600000	0
Q86UE8	TLK2	TLK2	Other	2303000000	683300000	523700000	810100000	88280000	1647000000	366500000	5260000000	1571000000	1393000000	238600000	3953000000	0	4093000000	0	0	1676000000	1667000000	5542000000	7337000000	1179000000	1685000000	1068000000	1530000000	10680000000	974400000	3598000000	247700000	0	1488000000	897100000	0
Q9UKE5	TNIK	TNIK	STE	127300000	0	38410000	30880000	6823000	142800000	55310000	350500000	35160000	41520000	28820000	199600000	240500000	107800000	0	122700000	143700000	81330000	0	0	0	0	80270000	110800000	286000000	0	498100000	177800000	0	0	0	0
Q13470	TNK1	TNK1	TK	129000000	49480000	113700000	46090000	21480000	598800000	153200000	1325000000	968600000	638800000	85470000	6507000000	1009000000	832500000	1546000000	745500000	759600000	828400000	748500000	2746000000	367400000	1134000000	329400000	493100000	2221000000	1350000000	2462000000	3722000000	682500000	908800000	433300000	460300000
O75962	TRIO	TRIO	CAMK	0	0	0	0	0	0	0	0	0	0	0	0	0	0	0	0	0	0	0	0	0	0	0	29910000	0	0	0	0	0	0	0	0
P33981	TTK	TTK	Other	363000000	919500000	124600000	612500000	0	45750000	68770000	382700000	975500000	578300000	0	0	49900000	95620000	125300000	61820000	35260000	248100000	89470000	308600000	82430000	83620000	141300000	118100000	716500000	76980000	238100000	275700000	0	65650000	49390000	0
P29597	TYK2	TYK2	TK	218400000	105600000	152000000	496900000	0	147700000	30400000	248700000	834000000	686900000	0	217800000	191100000	99680000	159700000	69980000	229000000	177200000	132400000	1031000000	36610000	57150000	25130000	39600000	1179000000	533600000	805600000	971900000	0	0	44680000	12250000
Q06418	TYRO3	TYRO3	TK	82170000	141500000	23610000	0	0	0	13990000	101900000	0	0	9082000	0	0	0	0	0	0	0	0	0	0	0	0	0	0	0	0	0	0	0	0	0
P30530	AXL	UFO	TK	1372000000	1184000000	1657000000	2004000000	117900000	6276000000	69920000	271100000	0	0	7437000	326000000	0	0	0	0	0	0	0	0	0	0	0	0	0	0	0	0	0	0	0	0
Q8TAS1	UHMK1	UHMK1	Other	0	0	0	20580000	0	0	0	0	0	0	0	0	0	0	0	0	0	0	0	0	0	0	0	0	0	0	0	0	0	0	0	0
O75385	ULK1	ULK1	Other	47940000	0	0	0	0	127400000	0	0	0	0	0	186100000	0	0	0	0	0	0	0	0	0	0	0	0	242800000	129700000	0	88180000	0	0	0	0
Q6PHR2	ULK3	ULK3	Other	647700000	959400000	197800000	545100000	64440000	1147000000	83460000	699800000	476100000	446600000	71880000	2013000000	879300000	1316000000	887000000	1118000000	1925000000	561300000	787400000	1401000000	761900000	2855000000	178900000	300200000	7979000000	2398000000	2389000000	1652000000	435700000	998600000	394700000	342600000
P35916	FLT4	VGFR3	TK	0	0	0	0	0	0	0	0	0	0	0	0	0	0	0	0	0	0	0	0	0	0	0	0	0	0	2179000000	2239000000	0	0	0	0
Q86Y07	VRK2	VRK2	CK1	129100000	126800000	20050000	25340000	0	241000000	14830000	100200000	38340000	42760000	6459000	62360000	40320000	107100000	0	0	110100000	49240000	0	0	0	0	23250000	42670000	0	0	0	0	0	0	44510000	0
P30291	WEE1	WEE1	Other	810900000	1056000000	405100000	363500000	18640000	431100000	342900000	1617000000	160900000	141400000	10990000	100400000	282800000	439800000	575000000	245400000	556400000	373100000	1020000000	948300000	195900000	277800000	104200000	175100000	1918000000	380100000	940000000	558800000	391200000	271300000	123400000	87230000
Q9H4A3	WNK1	WNK1	Other	0	0	0	0	0	0	0	0	0	0	0	0	0	0	0	0	0	0	0	0	111000000	0	0	0	0	0	0	0	48780000	31160000	0	0
P07947	YES1	YES	TK	15140000000	7449000000	6085000000	8672000000	779800000	15780000000	2819000000	17080000000	8595000000	7602000000	2208000000	46180000000	8277000000	13340000000	13820000000	11450000000	16450000000	14200000000	11210000000	25460000000	11630000000	23400000000	5928000000	7236000000	50290000000	22340000000	69120000000	44120000000	10130000000	16270000000	6327000000	6292000000
