# Supplementary material for: Proteomic analysis defines kinase taxonomies specific for subtypes of breast cancer
Source: Oncotarget. 2018 Jan 29;9(21):15480–97. doi: 10.18632/oncotarget.24337 (PMC5884642; doi:10.18632/oncotarget.24337)
Supplement: Supplementary file 6 [file oncotarget-09-15480-s006.xlsx]

## Sheet: Sheet1
SUBTYPE	claudin	claudin	claudin	basal	basal	basal	her2	her2	her2	basal/her2	her2	luminal	luminal	luminal	luminal
CELL LINE	SUM159	MDA231	SUM229neg	HCC1806	MDA468	SUM229pos	SKBR3	BT474	HCC1419	HCC1954	MDA361	ZR751	T47D	MCF7	HCC1428
LAB	gljohnson	gljohnson	gljohnson	gljohnson	gljohnson	gljohnson	gljohnson	gljohnson	jwgray	jwgray	jwgray	jwgray	jwgray	gljohnson	jwgray
AKT1	9.19847	11.2031	12.0685	10.1945	10.6488	12.2555	12.4188	12.9094	12.8876	12.2652	12.4402	13.8334	12.9511	13.5249	12.9147
AKT2	10.3976	10.9726	11.1778	10.7435	9.51787	10.6097	11.1466	11.5853	12.128	11.2333	11.0808	11.933	11.3721	11.7037	11.2664
AKT3	5.55011	10.2243	11.1221	10.143	9.08119	6.50324	0	5.56088	2.17469	6.70452	5.29541	6.80899	0	2.40798	1.23854
ARBK1	10.3815	10.4381	10.2607	9.63755	6.01093	10.9187	11.035	11.3394	12.7556	10.7077	11.1647	13.9509	11.6487	11.6216	11.3056
ARBK2	11.3688	8.02963	7.19123	8.16111	10.1146	8.45975	1.01294	7.59326	5.2883	8.72783	8.51578	9.62021	5.83339	6.42138	5.79142
CTRO	5.7056	10.4387	10.8986	4.74476	8.85106	10.9639	9.69706	10.5522	10.1352	10.6401	12.0998	10.4063	10.8892	10.1304	10.7905
DMPK	1.64745	8.76702	10.2521	10.4112	10.1851	8.14007	9.36829	10.0498	10.8445	9.79065	9.7431	11.5185	10.5796	9.30053	10.6278
GRK4	8.76493	6.76904	5.59995	10.1665	12.7729	4.94974	5.11432	6.42487	6.8188	5.14091	5.94237	6.29568	7.22093	5.48512	6.10813
GRK5	10.1357	7.78602	5.80112	1.21636	10.567	6.48408	7.15967	3.66494	5.95246	6.24412	5.23364	4.78786	3.81777	4.00678	6.3795
GRK6	8.46314	10.7876	8.71855	10.9944	10.2989	9.70414	10.1012	10.1237	9.95876	11.9113	10.156	10.8548	10.2664	10.6851	10.6717
GRK7	0	0	0.730922	0	1.22441	1.13501	0	0.92998	0	1.87633	0.866315	0	0	0	1.89499
GWL	7.8405	9.786	10.8338	9.51827	8.78812	10.3926	9.1975	9.71115	8.3258	10.0171	9.70732	8.94366	8.4943	9.47366	9.18883
KAPCA	1.64745	10.5692	10.7861	8.40595	12.0197	10.7935	10.3232	11.1797	10.4692	11.0256	10.0663	10.8321	10.6441	10.7853	10.8528
KAPCB	7.03451	8.64538	9.7281	9.37242	9.29427	9.36128	9.17966	10.4199	10.2149	9.3913	9.51137	6.92348	7.52331	7.64278	7.97252
KAPCG	0	4.97496	0	4.54575	0.415867	0	0.395447	0.367986	0.665211	0	0	0	0.928655	4.6672	1.23854
KGP1	2.07008	4.33465	5.02978	3.04963	0.738379	3.5565	4.78735	5.61419	5.05399	1.47555	2.10172	5.58141	4.47465	4.69225	3.79871
KGP2	6.98254	4.28602	7.89788	8.11364	2.00263	6.08716	3.52756	3.16112	0	3.43232	3.7383	0	3.04061	2.19831	1.23854
KPCA	4.41016	11.4223	11.9619	9.02567	11.2621	9.09869	10.6307	8.0771	1.9742	10.8086	7.45859	6.81642	7.65849	7.78104	3.79871
KPCB	0	2.37276	0.730922	9.26174	1.00173	0	0.624616	0	0	0	0	0	0	0.780646	4.55051
KPCD	9.82733	10.5855	8.24394	10.5469	9.74383	10.8642	12.5466	9.79667	11.2563	12.1121	10.0373	10.6299	10.6199	11.7796	10.5818
KPCE	3.40564	11.4354	8.65857	6.47609	8.37028	6.89991	7.86447	6.85993	6.84109	7.58166	7.88	7.05489	7.25972	8.57544	9.04213
KPCG	6.72117	3.47895	2.49011	5.90454	7.28887	0	2.15649	1.13471	4.12126	2.85465	2.46642	3.71748	4.74153	2.75339	1.23854
KPCI	1.64745	10.9291	10.911	10.566	10.9567	11.5898	11.5805	11.2228	10.073	9.74796	10.6976	9.85922	10.1223	10.1081	10.0201
KPCL	9.50622	6.67102	7.78158	8.86294	9.59095	9.4772	8.81458	9.34663	10.202	9.35154	8.52548	8.07445	9.53948	9.82146	8.36941
KPCT	0	1.76052	2.49011	9.95768	8.2323	2.37479	0.184471	3.74642	0.665211	5.83541	6.21434	0	1.89165	0.780646	0.748289
KPCZ	0	9.19012	8.0801	8.82007	9.54845	9.28945	9.29975	8.87214	9.52152	8.47275	9.24153	10.5786	9.43969	9.63662	11.1949
KS6A1	11.8316	9.70782	8.7783	10.7046	11.5218	10.3344	10.634	9.96302	11.2543	10.4775	9.91959	10.476	9.6154	9.115	9.90721
KS6A2	10.8086	9.69228	12.2389	1.86683	9.22668	4.04878	9.1779	7.92794	7.96902	9.03262	8.35463	8.45839	4.03213	8.85136	5.04225
KS6A3	10.2788	10.6752	9.61734	11.9809	7.69464	10.1492	10.1637	10.4433	10.0219	11.5435	9.59128	9.39812	1.48908	9.01043	11.2141
KS6A4	10.2309	10.3953	9.79284	9.78228	7.88974	9.81366	10.4965	10.658	9.01759	10.5275	9.78542	9.63394	11.1351	10.1588	10.4414
KS6A5	8.98735	8.82135	5.73117	5.2996	7.2602	8.2319	10.0585	9.31092	8.63092	7.09589	8.35282	6.46592	7.95226	8.54803	6.57733
KS6A6	0	1.13363	4.46674	0	0	7.42671	7.40146	7.29286	7.07846	0	6.6345	6.15042	4.18328	2.40798	9.0933
KS6B1	5.76339	10.6259	9.70776	8.7455	8.20066	10.5483	9.51305	12.7285	9.55913	9.53849	12.1004	9.34775	9.18595	13.8438	10.2525
KS6B2	11.3798	9.59762	8.83567	8.85884	3.37238	8.75162	10.6226	10.6431	12.1241	9.70551	10.1549	12.9716	10.629	10.4886	11.1559
LATS1	10.1867	9.45641	9.21458	3.76284	10.8271	8.59754	8.89142	9.28858	9.25327	8.28642	10.1715	7.68574	8.02413	9.15188	8.31809
LATS2	4.67394	10.5822	8.74541	11.8955	10.6881	7.98523	9.24058	7.04853	8.8167	8.71413	8.22769	7.91752	8.98323	9.74869	7.62545
MAST1	3.40564	6.38184	4.87621	10.0114	7.46017	5.48092	5.25752	4.32298	5.77862	4.59409	3.69312	6.74036	5.34894	5.57476	5.18389
MAST2	9.9128	10.1136	11.1509	10.3319	10.1863	10.304	11.1626	10.5106	12.2489	10.3131	11.4375	10.9149	10.6551	10.009	11.2004
MAST3	9.43466	7.6975	8.35566	10.7074	10.9313	7.99541	7.30013	6.65675	9.47136	7.65997	8.32532	9.36305	7.60258	8.36765	10.2167
MAST4	3.54397	7.60762	6.02225	6.71295	2.50538	10.0759	6.12029	7.56617	7.44629	7.83896	8.51091	8.15575	8.04895	9.06366	11.6054
MRCKA	10.6965	12.1465	11.9074	8.83495	10.8406	10.9012	11.1733	11.3825	9.96469	9.88538	11.2277	10.5284	10.8909	9.93691	9.26254
MRCKB	7.55713	12.1078	11.9544	5.96693	9.62797	11.5107	10.8678	12.0818	11.5328	11.4066	11.5427	12.4293	11.5452	12.3478	13.0433
MRCKG	2.09913	2.80124	4.07328	1.57797	6.42971	8.73754	10.0561	10.8035	10.9379	10.128	11.2742	10.3865	10.5766	10.3351	11.0682
PDPK1	9.89514	10.746	10.3475	7.94952	10.2391	10.7776	10.9719	11.1497	11.4784	10.3573	11.882	11.4532	11.3493	11.4676	11.9464
PKN1	8.72451	13.1312	10.6103	11.906	6.48995	8.7616	9.96558	11.959	11.7343	9.96915	11.5459	11.1843	10.7164	11.2852	9.3702
PKN2	10.0756	10.6389	11.0218	5.93607	9.5407	10.7511	10.8081	10.2563	10.3151	9.46404	10.4981	8.73021	8.46509	8.95308	8.85359
PKN3	8.9127	8.65823	6.95084	12.2783	4.27633	7.6579	6.38016	7.08429	3.10697	8.11861	8.41849	9.68149	9.15541	7.2863	7.98419
PRKX	9.53346	8.79831	6.79671	6.88438	11.3793	7.97498	6.0156	10.7512	3.66863	9.14467	9.10752	8.70442	7.8287	9.69222	9.26254
PRKY	9.27992	6.80029	2.79446	7.13591	9.33999	3.62803	3.44938	7.4754	0.665211	5.19452	3.82464	4.9316	3.61992	7.419	4.88518
RK	0	0	0	0	8.13961	0	0	0.904272	1.74127	0	0	0	0	0	0
ROCK1	9.73286	11.3849	11.8356	7.79903	10.3962	11.4282	11.2629	11.6473	10.8512	10.5644	11.1354	10.3963	8.88609	10.6601	11.267
ROCK2	8.27729	11.2255	11.2938	3.16058	10.8469	11.0098	11.0676	10.5745	11.1312	10.0712	10.9862	9.32969	8.13494	10.3816	9.96527
SGK1	9.72924	10.313	9.79177	10.1329	6.30589	5.40149	4.10321	6.13623	6.52964	7.80776	9.05491	2.49321	4.03213	6.65513	3.19499
SGK2	0	1.99465	2.1039	5.25028	5.18662	1.13501	3.93664	0	3.29091	0	0.866315	3.42739	0	0	4.63188
SGK3	9.86081	6.96771	6.99344	7.30846	13.7519	7.68357	7.66011	9.40651	8.65419	7.12379	9.7159	6.98706	7.94963	8.73705	9.04299
ST38L	6.97461	8.63024	9.68828	10.1337	8.33738	9.53067	9.75195	10.027	9.00778	8.01316	10.7595	9.33617	7.55485	8.3496	6.55664
STK38	4.99179	11.726	12.9045	4.67171	8.36396	12.2047	9.57258	10.6586	10.2944	10.1268	11.3863	9.53948	9.30304	10.9266	10.6278
ADCK1	9.77033	5.37848	6.06553	7.42972	9.21539	6.68194	7.51928	7.56951	7.6023	7.85014	6.75483	8.37533	8.82408	8.3779	7.33481
ADCK2	9.99952	8.25217	7.92163	10.5264	10.0588	9.00774	9.28099	9.17707	8.86282	8.85951	8.92047	9.97824	9.48868	10.5672	9.53547
ADCK3	10.428	9.54603	8.05645	7.55178	8.46428	8.19047	9.43144	9.01908	9.27631	8.51879	9.21561	9.82832	9.84726	9.31509	7.8251
ADCK4	10.428	6.09732	8.82941	4.33577	2.32472	8.00552	8.80284	8.00156	8.77679	8.54731	8.60996	10.082	9.62286	8.44184	9.46761
ADCK5	10.1302	6.78475	6.13489	9.40945	9.41782	5.98188	7.20087	7.48563	8.88444	6.25257	7.59688	8.50969	8.18507	7.48408	7.37672
ALPK1	8.47616	6.08468	8.20898	6.13937	8.76059	8.83334	7.58258	7.55875	6.77317	8.26778	9.58124	8.34483	8.34995	7.48986	7.83325
ALPK2	3.78624	6.49121	4.46674	0	3.94187	0	0	0.386645	0	1.47555	0	0	0	0	1.89499
ALPK3	4.94761	1.76052	3.44574	2.10739	4.48446	3.62803	7.3426	6.13105	8.19059	8.24255	9.66699	5.08708	5.41153	7.13204	7.63535
ATM	11.694	9.92437	9.70087	9.0275	6.63281	9.54113	9.61701	9.48195	8.6372	8.06671	9.8829	7.97175	8.7934	8.37759	8.91374
ATR	7.4409	9.56274	10.8586	7.66431	10.9722	11.2255	10.1815	10.5519	9.75768	9.79355	10.1105	8.93516	9.94855	10.5472	9.64345
BCKD	10.0555	10.0686	10.0142	9.9701	8.70546	9.75495	10.0049	10.0383	11.113	9.61092	9.75689	11.5025	10.9971	10.7551	11.0714
BRD2	6.43147	13.2118	12.7336	10.3576	9.63102	12.0877	12.5291	12.4535	12.5224	12.9061	12.1387	11.875	12.134	12.7309	12.6198
BRD3	10.8484	9.99947	10.229	9.29404	11.2144	10.4001	8.9672	11.4611	11.1413	9.93136	10.793	10.1859	9.82966	11.0211	10.3748
BRD4	11.7563	12.344	11.0717	10.6745	9.30574	10.8507	10.2305	12.0264	11.0953	11.2029	10.4369	11.0713	10.5542	10.8696	11.0377
EF2K	8.41887	8.49354	10.0069	10.0298	4.48446	9.65789	11.0721	10.3647	11.2449	9.73596	10.7367	10.2601	8.47061	10.3816	11.0554
FASTK	10.3769	9.12423	9.96841	11.6408	8.88933	10.15	10.0377	10.2556	10.0381	10.2246	9.66041	11.2928	10.7655	10.626	10.8411
MTOR	12.1071	11.0486	11.7293	9.90885	8.42975	11.4245	10.9586	11.1122	11.6119	11.0786	10.3577	11.3031	10.6771	10.7436	12.011
P3C2A	9.06121	10.8108	10.2356	3.19851	11.2134	10.2826	11.0675	11.3374	10.4787	9.23592	10.9405	9.53498	8.64192	9.89183	9.68217
P4K2B	13.9049	9.39505	9.92306	5.85591	6.91035	8.9338	9.08869	10.2539	9.82818	8.58961	10.404	8.97049	8.75787	9.21521	6.50359
PDK1	9.15325	8.93306	9.02662	10.3045	9.30021	8.62622	9.12098	8.30556	8.6812	8.42743	7.51486	7.25947	7.95752	8.13059	7.14691
PDK2	8.098	8.53593	9.20815	4.07756	10.5616	8.76755	7.15958	10.4664	11.9265	2.85465	10.7072	10.9915	10.631	9.77493	10.9497
PDK3	7.75762	5.31498	6.585	8.11019	1.22441	7.01779	7.56142	9.50334	8.97119	9.05211	8.1814	7.42896	8.12096	8.82648	8.28074
PDK4	9.97599	5.47846	6.41695	5.98211	10.0506	2.37479	3.99028	5.07587	0.665211	0	0	0.658828	3.39056	5.55287	6.03523
PI4KA	7.02273	10.6441	10.979	6.39899	11.2703	10.2376	11.1826	11.9366	12.2657	12.2821	12.0757	12.3786	11.5134	11.7102	11.9912
PK3CA	6.04547	9.59651	10.0252	9.07961	9.72459	9.82417	8.84604	9.20186	8.58104	8.68165	8.82421	7.03592	8.59381	9.03038	8.68987
PK3CB	7.97499	9.22555	9.9826	8.89939	10.0741	10.7426	9.82992	10.416	10.5865	9.61993	10.0053	9.71367	9.91113	10.4506	9.57051
PK3CD	4.48076	9.01321	6.41896	8.71881	7.63768	6.08931	7.13831	3.59811	4.42966	4.9894	4.25603	5.58245	7.53052	5.98423	1.89763
PK3CG	0	1.13363	0.730922	8.57071	0.738379	2.19802	0	0	0	0	0	0	0	0	0
PRKDC	13.645	13.0695	13.0612	9.14347	10.3103	13.3309	13.7587	13.2706	13.1772	12.6624	12.9992	11.9279	12.6126	12.1439	13.7714
RIOK1	9.65866	10.7355	8.90084	10.7126	3.4182	9.40903	8.49124	8.82312	8.49229	8.71413	7.99384	7.85758	8.82839	8.76115	7.83754
RIOK2	8.01122	9.67763	10.1351	10.0739	9.36177	8.78917	9.15997	8.64588	9.21823	8.06685	8.89949	8.09597	8.02162	8.93626	8.05227
RIOK3	7.75049	11.727	11.9664	10.8568	11.94	11.935	10.0838	10.5782	9.82725	9.85657	10.1869	9.8877	8.84974	9.66186	9.24486
SMG1	9.15095	11.9259	12.1685	9.52542	10.7385	11.5268	12.0647	12.0389	12.3428	10.7524	13.076	10.3062	10.2631	11.5189	12.6698
STK19	4.25765	8.86785	7.37281	12.3815	9.28849	7.08333	6.76058	7.71666	8.56405	7.56781	7.47683	7.86984	9.23342	8.70165	8.78272
TIF1A	10.1302	9.83303	9.32999	10.8593	7.83002	10.0719	9.81179	11.2776	9.67945	9.93018	10.0719	9.28354	8.48342	10.9014	10.1834
TIF1B	10.4236	12.461	12.8646	9.03844	10.003	12.5817	12.8911	13.0373	13.2185	13.7015	12.8401	13.4854	12.8682	13.525	14.2397
TRPM6	0	3.13119	7.8409	1.86683	5.18662	7.34945	1.74691	1.45583	1.46336	0.918768	1.16002	1.10943	3.90737	3.03189	1.60379
TRPM7	9.88866	9.59317	10.5469	8.19082	11.4013	10.7745	10.6782	10.0613	9.47612	9.12869	10.7075	9.07022	8.57	11.4057	10.0068
AAPK1	9.44353	10.6752	11.5103	9.34924	10.2926	11.3808	11.4344	10.5091	9.01922	10.3998	11.2532	9.32969	9.84959	10.1561	8.84082
AAPK2	14.1225	8.58834	9.04835	1.86683	10.7141	7.74092	3.0237	7.7832	8.21923	6.81133	7.45521	5.22742	6.92628	0.780646	7.0014
BRSK1	7.0462	8.05252	8.34399	11.7878	5.03313	6.92853	3.30969	3.76975	4.94846	3.24176	4.93685	8.90237	6.55559	3.8718	5.36138
BRSK2	6.35835	2.19607	5.00035	9.89788	1.00173	1.48249	1.98649	3.85911	5.104	5.43621	5.61906	3.95137	2.95914	6.39701	4.74593
CAMKV	1.64745	0	0.730922	0	2.32472	1.76226	1.5171	0	0.665211	0.531269	0	2.33671	0	1.95289	1.60379
CHK1	12.2878	9.63926	8.7783	6.37618	16.305	9.04252	9.59225	9.39513	7.82363	9.7032	8.94718	8.25202	10.0112	8.44778	8.75715
CHK2	8.13678	6.86822	7.94885	8.29785	10.4676	8.34767	8.90842	8.12554	7.96902	9.03262	8.52709	8.77283	8.44839	8.63397	7.81594
CSKP	7.5421	10.6138	9.14062	10.1557	10.2218	10.0072	9.63347	10.4795	10.3679	11.3976	11.9957	9.8762	8.92005	10.0366	10.8228
DAPK1	0	7.19063	10.6194	4.74476	12.4889	6.87807	6.0861	6.82644	10.2951	8.15061	6.95472	9.03404	0.928655	6.06705	5.89393
DAPK2	9.1424	4.83107	5.45559	4.2916	10.3651	6.38432	5.15286	5.58842	7.53554	7.73726	5.47966	6.71674	6.17752	6.18562	8.45295
DAPK3	10.0189	9.84151	9.48413	10.6957	7.75836	9.05879	9.57022	9.59328	11.4024	9.20903	9.59972	9.85291	9.7912	9.64514	10.4742
DCLK1	5.84595	4.91911	3.44574	9.20786	4.56813	0	1.81339	8.55367	7.05322	5.21195	5.68978	3.89636	0	8.38101	0.748289
DCLK2	4.33592	7.21403	7.09705	1.86683	1.877	1.13501	7.31558	6.53318	4.74288	3.43232	4.31687	3.18634	5.96443	3.15325	1.89499
DCLK3	0	0	0	0	1.00173	0	0	0	1.11876	0	0	0	0	0	0
HUNK	0	1.13363	4.77556	9.8102	7.15997	0	3.67355	8.1081	6.1198	8.16187	9.13101	7.59363	7.47284	6.86515	5.82641
KALRN	5.6454	1.99465	5.31921	7.75108	7.26844	2.67419	2.55458	8.22822	8.89157	7.79914	7.34632	4.40991	5.48614	8.7395	6.07941
KCC1A	6.56745	9.19547	6.90233	11.2291	7.05875	4.57247	4.09039	4.26607	4.41151	3.51499	5.21554	5.51247	6.48938	6.91895	5.68163
KCC1B	0	0	2.65028	0	2.00263	3.48123	3.00346	4.53013	2.50757	2.56013	5.29541	2.99012	3.39056	3.79927	6.40287
KCC1D	0	6.80029	6.64329	10.1582	7.84268	7.22232	4.18181	6.05624	8.59859	7.41477	6.25377	7.12834	7.43191	6.7308	3.99601
KCC1G	0	2.19607	2.49011	3.53471	10.1311	0.676358	0.182851	0.367986	2.17469	0	0	0	0	3.26521	0
KCC2A	0	0	0	0	1.00173	0	1.51389	0.367986	0	0.918768	0	0	3.56591	0.780646	0
KCC2B	3.89365	2.67206	2.1039	7.49997	11.4709	4.45503	2.05327	7.89988	4.64493	3.65261	7.21262	7.9415	5.34894	7.83193	10.3765
KCC2D	7.67722	9.27227	11.4159	9.60359	10.4869	8.665	8.91887	10.9707	9.39809	9.09385	9.92754	8.85987	4.14695	8.86919	8.77517
KCC2G	10.712	7.96215	9.13893	9.80487	4.75825	9.31462	11.974	9.6599	10.3032	11.4289	10.5876	10.2457	10.8116	9.68721	10.6979
KCC4	0	4.86102	6.00753	10.1089	9.54886	5.59242	0	1.62487	0	4.81554	0	0	0	0	0
KPCD1	9.56016	0	10.8638	8.07521	1.00173	5.8683	0.184471	6.97338	5.83893	4.16342	6.66408	4.52318	0	4.53941	1.23854
KPCD2	7.53515	8.99514	9.9142	11.2533	7.31937	9.526	8.78252	9.8416	10.6099	9.93871	9.28931	10.7068	9.08874	9.80997	10.7149
KPCD3	11.1848	10.5036	10.1956	2.49385	7.12241	9.30237	9.45634	9.48329	8.76519	9.39798	10.2335	8.33193	8.88325	7.9539	8.84509
KPSH1	7.12546	8.28142	9.37741	11.5397	9.15915	9.31121	8.97586	9.88374	10.6649	9.91182	10.5771	11.928	10.7593	10.4559	10.9732
KPSH2	0	0	0	0	0	0	0	0	0.665211	0	0	0	0	0	0
MAPK2	9.42574	12.2493	11.195	8.71856	8.70161	10.1231	11.3701	10.582	11.183	11.658	10.8244	13.3503	11.4359	11.4277	13.1183
MAPK3	8.93802	10.4238	9.16735	5.2996	11.2654	9.24238	10.5639	9.34968	10.4107	10.9853	9.64046	10.5602	10.4653	10.2364	10.3384
MAPK5	10.1011	9.32837	8.98122	9.45234	11.9962	8.96391	9.54105	9.76168	9.60934	9.52905	9.7009	9.16447	9.73074	9.6509	9.6455
MARK1	2.07008	6.00645	6.77948	5.92039	11.3774	8.43253	4.29128	7.26319	7.6023	5.76629	8.52709	7.96508	5.91127	3.79927	3.39469
MARK2	9.61027	10.3668	9.56552	7.84127	9.31666	10.3108	11.1347	12.1956	12.5378	11.1569	10.9195	10.1125	10.9478	10.9825	11.5368
MARK3	8.72185	10.8449	10.5845	10.4203	9.03782	10.3377	9.93186	10.9441	10.2611	10.9976	10.0954	10.6492	10.7625	11.3877	11.0746
MARK4	6.19995	8.66885	9.64257	11.1588	5.51606	8.48164	9.16155	9.04779	9.89982	8.90443	9.13313	10.4695	7.88493	8.92991	10.1579
MELK	2.66264	10.1306	10.0764	9.61337	8.87488	10.8248	10.192	9.7524	8.71579	10.6973	11.3794	9.3271	9.14854	9.43079	9.15654
MKNK1	6.48397	8.42332	8.13801	8.50487	4.32524	8.93831	9.11424	8.95065	8.52618	9.574	9.1403	8.41393	9.77207	8.56454	9.78868
MKNK2	9.18002	10.8403	11.2464	2.65411	9.91737	11.7848	11.921	11.0732	11.8223	10.5087	11.3733	12.8673	11.1796	10.0681	12.3139
MYLK	1.04712	10.438	13.5032	2.65411	5.22579	7.5405	5.42445	6.53873	4.54819	8.61121	6.86874	5.47278	7.47009	5.56013	4.91799
MYLK2	9.01438	2.80124	3.25951	3.89708	8.71875	1.48249	1.6467	3.68634	2.50757	5.31236	1.95632	3.27528	2.78096	2.40798	1.89499
MYLK3	4.54807	2.19607	3.25951	10.6336	2.32472	1.13501	8.81671	3.42704	2.8961	1.87633	5.10154	4.4864	3.95016	4.53941	3.19499
MYLK4	1.04712	1.76052	4.23366	7.70606	9.84059	3.99568	1.84845	4.8485	4.26006	4.8824	5.29541	5.08708	5.16134	4.53941	2.83153
NIM1	3.89365	1.48083	5.00035	9.03662	1.00173	2.19802	0.213596	1.76194	1.74127	0	0	1.10943	0	3.15325	2.68672
NUAK1	6.92483	9.9673	10.8107	7.90241	4.92621	8.56374	5.87038	4.63897	6.17932	8.38578	6.74379	5.01143	6.84923	8.92139	3.6504
NUAK2	3.09051	8.64323	7.81578	3.71274	9.32691	6.77941	5.57603	7.37362	4.07187	7.30125	6.99251	8.33193	5.97483	7.44301	8.43606
OBSCN	9.02328	7.3142	8.2837	6.99331	11.0848	8.83147	8.4472	5.72244	5.54517	8.26501	6.73791	9.24414	9.91617	7.9221	8.80918
PASK	10.6367	5.75854	7.65034	6.39899	10.8356	8.96349	8.74114	8.70001	8.77872	8.54387	9.80015	9.25513	8.33993	9.14274	9.51931
PHKG1	2.07008	2.53017	0.730922	0.732747	7.37561	1.76226	3.02722	3.02818	3.60058	2.66512	3.20641	3.71748	0.537843	2.40798	4.81723
PHKG2	9.69994	7.27091	8.56366	6.36058	9.51721	8.69237	9.53717	9.0598	10.2163	8.92043	9.36329	10.1394	10.4112	10.071	10.229
PIM1	10.924	10.215	9.51438	9.59621	7.49511	9.52013	5.40528	5.78322	5.92491	9.01161	8.43917	6.4179	6.41754	8.13428	7.11188
PIM2	10.7571	7.91296	7.81999	11.8167	8.10326	7.23955	6.91384	7.51618	5.79393	8.48772	7.19652	8.81051	9.29787	7.86784	9.21217
PIM3	9.51255	10.738	10.3377	4.01987	11.6165	10.574	11.2487	9.99104	11.2032	8.3684	10.5756	10.9558	9.76447	10.6338	9.96723
SIK1	9.89998	10.0878	11.0806	9.43036	8.97496	10.97	8.48189	6.33983	5.92491	9.34365	7.47537	6.68463	6.64297	9.37729	8.11021
SIK2	9.82902	10.0622	8.9343	9.14347	8.15966	8.69445	8.82913	9.59794	9.21823	9.55651	9.41203	8.81423	9.78087	8.52291	9.70232
SIK3	7.69959	10.4156	9.64613	9.96725	9.58217	8.46952	8.74833	8.61823	8.90221	9.46222	9.32954	8.71638	9.26647	7.98693	10.1187
SNRK	5.84595	9.17727	8.76085	9.52583	10.0767	8.40225	9.03811	10.0071	8.87367	8.83721	9.36329	8.1616	8.26563	8.55631	7.79843
SPEG	5.65337	5.51659	8.23765	8.57071	1.58727	8.03213	2.19225	4.64481	2.64902	7.08174	6.26925	6.65179	5.92206	8.39646	6.33159
ST17A	8.52709	9.67973	10.7556	4.28769	6.14755	11.2594	9.15995	9.35896	8.11028	10.2272	9.80081	7.79504	7.55485	7.87668	8.1031
ST17B	6.13576	9.56388	10.8296	10.5309	11.1618	9.36259	8.32809	8.70158	9.45821	9.61993	9.16243	7.26491	6.45517	7.94552	6.12228
STK11	10.7156	10.2987	10.6024	9.75381	8.16335	10.4331	9.20388	9.81865	9.77515	9.36718	9.64492	10.135	9.99974	10.1866	11.0873
STK33	0	6.87558	5.80112	11.0162	0	4.49385	0.517124	2.00225	0	0	0	0	0	0.780646	0
STK40	9.66436	12.0378	9.45866	15.7265	7.18006	9.29827	9.56985	9.3692	10.2911	8.93231	10.198	10.4695	10.1011	9.5461	9.56664
TITIN	7.37755	6.1679	7.50596	7.86194	9.47177	8.0232	6.05452	5.80158	7.08544	7.40347	7.88342	2.63438	7.87876	6.74013	8.15721
TRIB1	4.79249	7.94127	10.5108	2.79834	8.56063	11.0215	8.98001	10.4872	12.5455	11.6222	8.06207	8.14104	7.35437	9.38505	7.70751
TRIB2	10.7722	7.46865	11.0646	8.32079	6.39577	8.41999	7.77782	7.64153	7.56708	9.90895	7.11321	9.43357	0.928655	6.45718	3.39469
TRIB3	8.3639	12.0808	9.71683	6.95535	6.03319	8.96003	12.0988	11.748	11.004	11.5756	12.0351	12.0186	11.1249	10.8417	9.48961
TRIO	10.8517	13.4735	12.455	7.84958	9.48124	11.1364	9.46295	11.6569	11.4024	11.0597	11.3738	10.0414	9.58432	10.7131	11.0646
TSSK1	0	0	0	10.4217	1.00173	2.37479	0.182851	0	0	2.85465	1.40387	0	1.70439	0	0
TSSK2	0	0	0	0	0	0	0	0	0	0	0	0	0	0	0
TSSK3	8.90631	4.07991	5.01337	0.732747	8.57965	5.18115	4.63456	2.90155	5.28809	5.94374	4.46105	4.48454	6.0805	3.06195	6.20756
TSSK4	10.7211	4.56607	3.44574	10.4383	5.37264	4.89278	5.01962	5.14583	4.97558	4.16342	5.98985	3.35904	4.44504	5.38953	6.25661
TSSK6	3.08146	5.58996	4.55035	1.21636	6.61005	3.94055	4.51591	5.53361	5.30977	3.02215	4.75092	7.24303	6.61664	5.69958	5.89393
KC1A	11.0056	12.2506	12.8199	5.82255	10.3537	12.5345	13.1034	12.86	12.5067	11.8761	12.325	12.1923	12.1626	12.2492	11.395
KC1AL	9.20109	8.74711	4.23366	8.78168	8.66407	3.5565	7.61617	7.11004	4.86391	4.26714	1.95632	4.62821	5.00775	8.74434	4.50804
KC1D	6.06858	11.6636	11.8909	9.93151	12.3357	11.8641	11.6649	12.3296	12.3178	12.1021	11.2564	12.683	12.4416	11.7767	12.7354
KC1E	10.3547	11.9227	10.9263	8.50914	9.80654	10.3654	10.2902	10.3836	11.1444	10.8481	10.8234	9.99912	10.6182	10.2515	10.1513
KC1G1	6.70135	9.24342	10.0487	11.2068	10.0512	10.2516	8.84994	9.8011	9.66378	9.66949	9.34791	9.56082	9.0875	9.70983	10.4962
KC1G2	2.07008	9.81306	10.5602	11.3773	9.37417	10.5079	9.83355	10.0784	10.1262	10.217	9.84021	10.6325	10.2332	9.65417	10.4838
KC1G3	1.64745	10.3753	10.2142	10.1748	3.06197	10.1658	9.14163	8.79855	9.18956	8.63717	8.7503	8.55035	7.85145	9.46196	9.26094
TTBK1	0	2.91982	0.730922	5.32364	0.415867	0	0.896039	4.33506	4.30351	0	1.95632	1.72905	2.68287	5.26038	4.16954
TTBK2	5.92404	8.3662	8.52284	10.6646	6.32044	8.684	6.47885	6.70785	6.92694	6.26932	7.06967	6.71674	5.99541	6.19978	6.45969
VRK1	6.7923	8.89557	8.71175	10.169	11.4876	9.11745	9.07882	8.63368	8.03817	9.93347	8.66219	8.07445	8.37373	9.28567	9.00825
VRK2	8.88368	8.71156	9.06496	11.8162	7.6755	9.01054	9.48895	9.08215	8.29693	8.90129	8.44484	7.84863	7.18115	8.61386	8.15591
VRK3	11.8826	8.54056	9.20976	10.14	11.0758	8.54999	8.61177	8.9315	9.67841	8.39726	9.24499	9.80984	9.06946	8.70269	9.98669
CD11A	11.2348	8.43834	10.531	11.5236	9.25951	10.1728	9.57074	8.73607	8.7254	8.81299	8.47507	9.2406	9.53546	9.26499	9.54804
CD11B	10.472	9.51834	10.0157	5.14628	9.20152	10.1413	9.81404	9.51142	9.14938	8.96777	9.24611	9.35855	9.87107	9.4618	10.2186
CDK1	10.8928	10.4869	10.9833	9.87162	11.1114	11.3795	12.2037	10.846	10.0572	10.6565	11.6558	10.4198	10.3655	9.84868	9.59482
CDK10	10.3559	8.59726	8.71629	11.1836	10.3969	9.41788	8.46363	8.80029	8.01875	9.96337	9.98315	10.6325	10.8868	10.02	9.37611
CDK12	11.0983	11.2677	11.3209	9.40242	11.1921	11.6667	15.2955	13.696	10.7162	11.4037	12.0518	9.82372	10.8421	10.5051	10.5277
CDK13	9.61224	9.93158	10.4798	7.25945	10.6328	10.2575	11.6519	10.8923	10.3473	10.6304	10.2413	10.0958	9.71259	10.3582	10.4158
CDK14	10.6074	7.49276	10.6085	4.28769	11.3823	10.1385	1.93597	9.18197	6.1198	6.99375	7.30186	7.23196	5.70184	8.40259	5.62254
CDK15	9.79479	4.14708	4.50915	0	12.772	0	0	0	0	0	0	0	0	0	0
CDK16	6.50106	11.7188	11.0305	3.61716	6.90778	10.6655	11.6943	11.7699	11.2813	12.6138	12.4388	12.866	11.9635	11.8514	13.7509
CDK17	2.39657	10.179	9.95888	2.65411	9.18007	9.42418	9.61496	8.89188	9.51822	8.21903	10.5144	7.82481	7.5891	8.92139	8.936
CDK18	4.17489	3.47895	5.22055	8.88936	7.90635	8.10915	6.26763	4.72256	2.77783	8.42556	3.9832	8.47256	9.50132	8.3175	6.06483
CDK19	8.58433	7.86514	8.69798	4.13304	2.41787	8.05859	9.35081	9.79166	9.53751	8.18412	9.83434	8.20469	6.83217	9.78297	8.42374
CDK2	2.07008	10.1693	10.4751	11.7836	10.0923	10.8196	9.86507	10.4919	9.59999	10.7909	10.7043	9.53948	10.9312	10.3495	10.2922
CDK20	9.45014	5.72637	7.21064	8.88128	5.45187	6.66503	6.39424	6.15195	8.19924	7.89939	5.86299	8.14694	8.35593	8.20267	7.57491
CDK3	10.687	4.98696	6.2828	2.13373	7.65453	7.63993	7.17906	6.42163	6.73131	7.06643	8.74565	7.5521	9.05499	6.78026	8.39318
CDK4	9.6004	11.8689	11.1179	11.1275	9.20561	11.1671	10.884	11.4171	11.0482	12.7903	11.3652	12.3188	12.1424	12.4224	11.7636
CDK5	7.6158	6.72086	7.74655	10.8014	8.52443	8.39201	8.38196	8.78071	8.29921	8.29258	7.42789	9.44919	8.72744	9.04809	9.24001
CDK6	8.16739	11.6295	10.6152	10.9737	14.6554	11.5195	10.1601	8.81764	9.18666	10.0133	8.97812	4.28697	5.70184	9.64902	5.54062
CDK7	10.0497	9.8518	8.944	8.48802	11.6022	8.8484	8.72545	8.32055	8.35449	8.37034	7.5181	8.61992	9.01633	9.0559	7.82462
CDK8	8.95981	8.33186	6.66221	10.4056	10.1059	7.78853	8.87963	8.53411	8.04778	8.80884	7.59994	7.97507	6.54864	8.78717	8.41897
CDK9	8.18515	10.4959	9.72922	9.06185	11.3301	10.0493	9.35434	10.0545	10.1171	11.0005	9.87982	10.12	11.2902	10.4063	10.839
CDKL1	5.58258	7.61203	5.59995	10.788	9.75056	5.71247	5.61331	2.97587	2.8961	3.93051	3.3875	0	2.57761	3.46601	3.39469
CDKL2	0	3.75893	4.90826	5.69934	0	3.76126	0.494902	3.7879	1.46336	0	0	0	0	3.03189	5.40832
CDKL3	6.22072	5.54915	6.19874	9.96915	9.16755	4.65321	2.88955	4.52873	5.05272	3.38514	3.04024	3.9153	2.05742	4.58975	3.50938
CDKL4	0	0	0.730922	0.732747	0.738379	0	0.213596	0.367986	1.46336	0	0.866315	0.658828	0	0	0
CDKL5	8.14223	5.90947	5.91592	5.25028	9.43603	5.38093	3.70026	7.29981	7.46554	4.19882	8.00081	3.5846	5.34894	6.968	5.87735
CLK1	7.1901	9.36532	10.6937	7.93399	9.49601	10.6224	8.26004	9.26089	9.20826	8.7429	11.0005	9.03245	8.61391	8.66236	8.8995
CLK2	9.00863	8.76504	9.64851	6.19256	7.59842	9.54345	8.31065	9.15559	8.95596	10.1676	8.35384	10.1088	10.2805	9.83173	9.63608
CLK3	10.7383	9.79766	9.77013	8.61765	11.8753	9.77774	8.97498	9.47847	8.97792	9.10322	9.53397	10.0673	10.1011	10.2492	9.30347
CLK4	7.69959	7.9656	8.68193	7.594	2.00263	8.46708	7.7016	7.74715	7.35631	7.28898	8.66219	7.2152	7.69039	7.60072	7.52786
DYR1A	10.3287	10.6308	10.2269	6.45448	11.5695	9.72672	10.2996	10.1074	10.4709	10.8951	10.173	9.22335	9.84109	10.277	10.6376
DYR1B	2.88719	6.37147	8.79339	7.35002	9.22829	7.48084	7.26783	8.18625	7.97575	5.22918	8.72246	8.44407	8.21827	8.8058	8.01105
DYRK2	11.898	8.58386	9.71457	9.39818	2.3674	8.87804	9.33415	10.1578	9.29826	9.71776	9.74517	9.56285	7.66171	9.79955	10.2437
DYRK3	11.593	8.44987	7.92555	11.1613	9.61451	6.66503	3.71752	2.18704	5.59848	6.05419	4.25603	6.23045	6.38672	4.70739	7.66465
DYRK4	11.2064	7.38352	7.22979	9.40524	8.69464	6.6565	7.48506	7.01699	6.1198	8.28436	8.65337	9.3284	7.0396	5.08841	6.49274
GSK3A	6.86009	10.9122	10.6989	7.07348	8.10677	9.94988	10.4115	10.9838	10.9184	10.7668	10.4283	11.5282	10.6057	10.3174	11.5437
GSK3B	11.1466	9.33896	11.5869	10.6038	9.62845	11.4298	10.9257	12.0195	10.9891	10.6457	11.3391	10.441	10.3768	11.1032	10.8443
HIPK1	9.76504	11.2611	10.4372	9.75602	9.15155	9.16482	11.2809	11.1422	10.605	10.5759	11.3435	10.5663	10.1023	13.1079	11.2552
HIPK2	11.4877	11.6873	12.8154	3.04963	10.9915	11.0669	6.33425	12.8542	9.70195	9.93806	10.8677	10.5199	9.75394	10.003	11.9206
HIPK3	7.99924	9.95953	9.96841	10.4499	11.1765	10.1763	10.745	10.42	9.69788	9.87857	9.66918	8.60927	10.2509	9.62035	10.7167
HIPK4	0	1.48083	0.730922	0	1.58727	1.13501	0.858677	1.34301	3.66863	3.24176	1.79456	4.24355	2.87279	3.46601	2.68672
ICK	8.38246	10.2077	10.9936	8.31294	9.28735	8.99088	10.1109	10.1694	10.1811	9.48122	10.951	8.23826	8.77583	9.66186	9.51664
MAK	8.57629	5.36454	3.0899	8.11364	2.00263	3.10261	4.22307	3.62414	6.01038	6.13867	4.97511	2.63438	4.88077	5.22482	4.11285
MK01	8.53955	11.1434	11.9307	9.28335	10.5143	11.8277	11.9782	12.1399	11.8524	13.3583	12.2971	12.0461	11.065	11.1685	11.1649
MK03	5.61433	8.43779	9.78036	10.5225	8.28476	9.33747	10.419	10.6133	11.9046	9.98635	10.557	12.1596	10.8092	11.9251	11.5443
MK04	0	0	0	0	2.32472	0	4.71093	5.73019	1.11876	2.66512	2.57005	2.49321	2.46407	4.06981	0
MK06	8.5963	11.2288	11.325	5.69934	12.5338	11.9002	10.4094	10.7458	10.7267	10.3544	10.9356	9.75097	8.85959	12.0774	9.88974
MK07	9.04383	7.97774	8.85381	10.2551	6.91435	8.55273	7.39887	7.86562	8.5086	8.03282	7.82592	8.25202	9.0771	7.41882	7.95227
MK08	11.2405	9.89224	7.94113	11.1799	10.1103	7.95773	8.23102	8.67249	7.45595	7.32548	8.64449	7.3077	7.72777	8.05861	8.38417
MK09	10.5212	9.99119	9.79177	9.50396	8.73932	9.61011	10.6548	10.8655	10.4132	12.746	10.5911	10.8869	10.1813	10.9911	11.094
MK10	0	0	4.9703	1.86683	10.0766	5.00452	4.09205	8.31004	8.55655	3.37156	7.42097	5.13539	5.97483	6.17132	2.96312
MK11	8.87388	5.89507	8.54084	4.55715	10.9106	8.25468	6.79905	7.39633	10.2514	5.68122	6.04484	10.2333	9.04746	7.74287	8.2359
MK12	9.14512	8.84881	9.86178	6.19256	11.7287	8.94932	3.96232	7.52225	7.1681	2.04149	4.36232	8.41293	8.13271	6.46529	6.33646
MK13	8.3356	9.7899	6.56503	9.1384	8.88965	11.5718	2.10642	10.3203	10.9267	8.82734	11.519	10.9252	10.7527	7.39459	8.98327
MK14	7.83377	11.2861	12.4618	9.89988	8.63913	12.0839	10.5032	10.9684	10.8884	10.5453	11.3863	9.52027	10.4954	10.6391	11.059
MK15	1.04712	2.37276	3.95553	3.74015	8.8656	5.00452	5.73557	1.89365	6.24765	3.1722	4.19251	6.70878	9.18706	6.28193	4.59177
MOK	9.59444	8.22939	9.65679	11.4898	1.22441	9.31462	5.74665	6.30622	8.1255	9.20686	7.50835	8.44167	8.62055	6.77346	8.53456
NLK	10.2926	8.50307	8.65857	12.0729	9.63163	8.85959	8.92192	9.19001	8.00236	8.20822	8.85914	8.15868	8.93876	8.65467	7.40014
PRP4B	11.3936	10.817	11.411	7.42972	11.9677	11.4955	10.717	11.5503	11.2411	10.6692	11.6107	9.64232	10.245	11.0597	9.85097
SRPK1	4.48145	12.9993	11.6349	11.5093	9.10152	12.1643	11.7351	11.4152	10.5991	11.3832	11.676	9.63078	10.0522	10.319	10.3208
SRPK2	8.9112	9.73536	9.9053	4.91266	7.96155	10.1208	10.946	10.7983	10.4506	9.30152	10.2734	9.80424	9.22132	11.089	9.90004
SRPK3	8.3639	4.54482	4.91617	1.21636	2.81034	4.98313	5.94891	2.22913	7.27001	4.80272	2.54075	5.75673	5.78398	5.25307	6.6704
NEK1	11.3311	9.26808	9.32999	11.0125	11.2879	8.46464	7.93747	7.83048	8.28302	8.29871	8.31603	6.8957	6.68158	7.25917	7.03918
NEK10	7.03451	1.48083	3.95553	7.92223	1.22441	2.92199	1.25004	2.37907	4.07187	1.87633	0.866315	0	3.04061	1.657	4.0562
NEK11	8.01122	7.25971	7.7945	2.10739	8.05151	7.08289	2.40138	6.56207	7.83478	6.71067	7.20459	6.54853	7.51977	6.70562	6.91464
NEK2	11.1398	9.86479	9.73034	6.97012	7.56826	10.0663	10.1843	9.10848	9.37282	10.3777	10.7789	10.0859	9.94855	8.44481	8.28074
NEK3	9.77561	6.25224	3.95553	12.3403	9.35221	5.94032	7.35595	5.72285	6.46414	7.09589	7.6091	5.86542	5.21498	6.79227	6.89829
NEK4	11.3076	8.83083	9.18053	9.07961	10.1528	8.72536	9.61175	8.7263	9.70195	9.47401	9.66114	8.66793	8.71043	9.07138	8.98521
NEK5	11.7801	2.37276	1.21381	11.2133	10.8513	1.13501	6.28892	5.51861	5.19909	1.22385	6.5797	4.15257	3.81777	4.49418	5.64231
NEK6	11.1608	10.9379	10.0271	9.66133	9.25457	10.1462	8.96343	11.1884	11.7029	11.2592	9.3945	9.90523	11.0687	10.2737	11.1114
NEK7	9.15055	10.864	12.2592	10.6663	11.4779	9.86822	11.0743	10.5281	9.29692	9.19814	10.1132	9.45752	9.11013	9.6164	9.18209
NEK8	10.6162	5.77437	6.27668	7.34416	6.47919	6.96352	6.84402	6.96533	8.80541	6.94245	8.06429	7.9415	9.58262	7.35085	6.91464
NEK9	9.50833	11.0107	11.6657	10.636	10.3258	11.0753	7.88058	10.805	10.1163	9.98888	10.4287	10.1716	11.0293	8.30445	10.6837
AAK1	8.26734	10.4791	10.5845	7.78611	7.39942	10.3323	9.65941	9.64864	10.7237	10.1665	9.21033	9.32058	8.62551	9.29829	9.40822
AURKB	7.98109	10.182	8.80195	10.1019	7.12931	10.0288	9.10119	8.8046	9.04825	10.9052	9.73267	10.0335	9.73342	9.78083	9.2237
AURKC	2.07008	2.80124	3.89283	10.6943	9.28426	0	4.59279	2.61846	3.45404	0	1.95632	0	3.11771	0	1.60379
BMP2K	8.82043	9.97821	8.25002	10.385	10.4022	7.94353	8.48963	8.27074	8.00236	8.95315	8.7884	6.65179	7.09786	7.82162	7.69809
BUB1	9.81029	11.3561	10.749	9.528	10.8979	11.2838	10.7994	10.3453	9.53426	11.2226	10.0202	9.77309	9.45564	10.2611	9.62742
BUB1B	9.53346	10.1647	10.5417	10.5841	8.15492	11.4161	10.7871	10.2921	8.80163	11.1714	10.803	9.54313	9.69567	9.51892	8.85899
CDC7	8.9629	8.04927	9.0064	10.8477	4.44073	8.99765	8.76114	8.92485	8.22489	8.23405	9.43794	7.58061	7.46548	7.61664	6.67654
CSK21	10.0085	12.1187	10.791	8.86704	7.09446	11.094	11.4997	11.6856	10.7426	11.3388	10.2161	10.168	10.8674	10.9165	8.92595
CSK22	9.83577	9.69124	9.75479	9.49795	4.54766	9.43793	8.9783	9.40556	8.7258	10.9484	8.98399	9.4985	8.85256	8.52291	9.85521
CSK23	6.63092	11.6588	10.2615	9.74048	11.8295	10.5666	10.8618	11.0114	10.3844	10.7705	9.67936	9.68352	10.3091	10.3894	8.79959
DUSTY	10.5975	8.96788	9.352	7.32046	10.5856	8.665	9.86207	9.16921	9.418	9.40936	9.10967	9.58694	9.3123	9.834	9.5718
E2AK1	7.57604	10.6698	11.8589	9.90838	9.90737	12.2052	12.8153	12.7984	12.55	12.9438	12.3673	12.947	13.0359	12.804	12.1581
E2AK2	10.1011	8.90278	12.0033	9.14684	10.8854	10.1711	9.46188	9.75223	8.4102	9.18936	9.12251	7.39463	7.36231	9.52938	7.7807
E2AK3	10.1641	9.22699	9.0786	8.57572	10.4079	9.05879	9.87396	9.64658	10.2659	8.60454	10.9783	9.24553	7.93639	9.78319	8.58651
E2AK4	5.6454	11.3496	11.1897	4.42737	10.8526	10.5603	10.195	10.6698	9.4773	10.6377	10.3168	9.62445	10.4074	9.98981	10.3023
ERN1	7.34953	10.3083	6.89595	2.10739	4.60821	6.76362	7.67472	6.77817	7.76267	7.42602	10.2623	8.45125	7.62586	8.12318	9.07524
ERN2	0	0.675364	0	0	0.415867	0.676358	0.184471	0	1.46336	0	2.57005	2.76297	0	2.40798	1.89499
FAKD5	9.61616	9.39497	8.69956	10.2123	11.3094	9.05319	10.3302	9.75862	9.06155	10.5446	8.49124	7.84318	9.43726	8.99529	7.57517
GAK	7.38677	9.38863	9.88531	8.77632	9.89324	10.0655	9.77186	10.5442	11.3529	10.1496	11.0184	11.7166	11.2538	11.1126	11.0142
HASP	11.7275	8.50781	7.72871	10.5489	8.99972	8.56829	8.1673	8.00771	7.79348	9.25916	7.92467	7.80628	7.72469	7.82281	7.52253
IKKA	9.70548	9.9552	9.34177	3.89708	4.82779	9.19163	9.19355	9.7869	9.05144	9.38266	9.68946	8.94026	9.49591	8.94889	8.92393
IKKB	6.77835	9.68183	9.03571	8.83948	12.2782	8.81813	8.43676	9.06149	9.48086	10.6336	9.65305	11.122	10.4763	9.08861	9.98088
IKKE	7.48451	8.75511	7.49016	10.5035	8.03322	7.88659	8.46656	6.03092	0.665211	8.29667	5.75719	9.31666	8.25501	8.25784	7.26
KKCC1	8.71455	7.85461	7.92946	9.78452	3.00306	7.88294	9.05193	8.73507	9.54449	6.015	5.42544	7.56746	8.34194	6.51495	7.84609
KKCC2	9.9935	10.2387	10.0371	11.5417	4.76607	9.87467	9.54964	10.6035	10.0816	10.0925	11.1652	10.58	10.728	10.4879	11.2033
KS6C1	11.0418	9.57182	9.97031	10.7374	8.58343	8.80854	8.91807	9.10575	9.46181	8.39344	8.34554	9.13403	9.0585	7.48986	8.21625
MLKL	10.8095	6.72901	7.96418	11.3661	8.97598	8.36609	6.85426	3.56224	5.80909	6.9267	5.01238	7.23196	7.56177	7.04844	7.11188
MOS	0	0	0	0	0	0	0	0	0	0	0	0	0	0	0
NRBP	8.42784	11.5435	10.8165	8.14487	9.63226	10.5032	11.1807	10.9998	12.3103	11.1088	10.6976	10.8647	11.0006	12.8856	11.4881
NRBP2	6.13576	8.72489	9.75037	8.99044	7.3727	8.7069	8.86271	7.92983	8.42749	8.48772	8.81633	10.2512	11.0984	8.11573	8.86836
NTKL	8.4456	11.2934	10.4406	11.8763	12.3655	9.79961	11.0572	11.6851	11.7139	11.5659	10.6969	11.2106	11.8637	11.1447	11.5339
PACE1	9.00842	8.32478	7.83883	4.47108	9.80977	7.73745	8.79794	9.82548	8.86639	8.41161	8.56438	8.0635	8.25385	8.36661	8.4024
PAN3	10.3334	9.63277	8.09525	10.0569	9.80331	8.94084	9.78382	9.67181	9.04984	8.97506	10.4305	8.11718	8.23134	10.1015	8.9618
PDK1L	1.64745	7.98952	8.06714	7.47335	10.5781	8.00887	8.48603	8.99057	8.26939	7.97282	9.10321	8.44167	6.83217	8.41781	8.07427
PEAK1	9.47197	9.77621	10.8489	5.73563	10.2734	9.22662	8.28518	7.8977	6.94077	8.82168	9.48676	7.90015	7.28083	9.37417	8.79076
PI3R4	9.42023	8.64968	10.4275	6.2312	9.43464	10.809	9.19954	10.2077	9.80946	9.5471	9.46676	8.70642	9.9991	10.1588	9.45788
PINK1	4.67394	10.3557	10.3805	1.57797	5.41845	9.44413	9.39916	9.92452	10.1405	9.62401	9.9079	9.67741	9.24622	9.30545	10.44
PKDCC	4.25765	5.13058	5.76657	2.65411	8.5922	5.74501	4.04785	2.19235	1.11876	5.74249	7.50181	7.16953	0	4.6672	0
PLK1	10.8952	10.3405	11.0544	8.40031	11.6029	11.4472	11.2353	10.2873	11.1187	12.6231	11.2842	12.0154	11.931	11.4553	11.1154
PLK2	11.9665	12.087	12.167	2.49385	9.41146	9.44784	9.20863	10.3047	12.5149	11.6443	10.8073	9.30086	11.6157	11.3916	10.4934
PLK3	8.38246	8.70783	7.56666	7.00822	9.15492	7.19313	7.11326	4.65473	6.35232	8.028	5.34007	6.65179	4.38391	6.57016	5.56154
PLK4	11.4486	9.45764	9.59782	12.5044	10.5619	10.1948	8.77167	8.71747	9.00449	8.92308	9.76782	8.31892	7.17656	8.84236	8.68273
PLK5	0	0	0	0	0	0.676358	0	0.386645	1.11876	2.32398	1.40387	5.61587	2.20608	0	2.13718
PMYT1	10.1614	8.92143	9.08432	10.72	8.53356	10.2342	10.3291	10.1241	10.4877	10.804	11.3723	11.5504	10.4134	10.0428	10.4768
PRPK	9.62788	9.68067	9.54783	8.78283	9.51326	8.88718	10.5818	9.80697	9.82632	9.15597	9.52835	8.56806	8.72436	9.89072	8.39002
PXK	4.97281	8.76702	8.41821	13.6067	11.7402	6.57739	7.41659	6.48361	7.32503	7.55799	6.07157	7.98829	9.07068	6.51495	7.67908
RN5A	4.67394	3.69387	8.54084	11.2459	10.9526	8.64142	7.62181	7.62892	8.73377	8.33098	9.02787	8.33193	8.62881	8.3591	8.29017
RPKL1	0	7.27091	6.16173	3.26359	9.90748	6.86333	7.96864	8.22812	4.80467	0	6.44308	8.16451	8.19622	8.29459	6.005
SBK1	8.08673	0.675364	2.65028	10.0307	3.50569	3.69618	8.42325	10.8917	9.36002	6.71679	10.4981	10.2165	7.71852	9.10938	8.21954
SBK2	0	0.675364	0	0	0	0	1.09084	0	3.20187	0	3.94517	0	0	1.95289	1.89499
SCYL2	8.7755	10.8294	10.3318	4.23796	3.11856	10.6495	11.2675	11.3043	10.4089	9.96915	12.0546	9.50081	10.2141	10.2745	11.0678
SG196	8.07302	6.22946	6.16173	7.20225	2.29361	6.41498	5.27033	6.61509	8.07937	9.67361	7.20459	7.68978	8.42772	5.97125	9.0933
SG223	11.3064	9.43043	8.89885	11.3604	9.27573	8.98919	8.64857	9.5918	9.52855	9.1264	8.72246	9.70669	9.25371	9.14091	10.1741
SG494	11.7949	5.32383	6.22162	8.89338	11.3173	6.69032	7.81019	6.80806	7.81495	7.05111	6.50152	5.03709	6.89639	6.10831	7.87496
SGK71	8.61604	3.62571	3.35564	10.354	1.00173	2.19802	3.33929	4.30957	5.52696	3.49062	4.12606	5.22742	5.47152	3.46601	5.45378
ST32A	9.38029	1.76052	6.44999	0.732747	0	4.49385	0.536525	0	0	0	0	0	0	1.657	0
ST32B	0	0.675364	3.35564	9.50059	1.22441	0	0	5.00103	4.12126	0	4.70614	6.73253	0	0	0
ST32C	9.69624	9.47226	7.9177	12.6553	10.3962	6.69032	7.82027	5.91198	6.43053	7.55458	7.2237	9.34004	7.46917	8.21488	8.73119
STK16	9.01735	8.69348	9.06977	7.18266	9.09536	9.2914	8.4969	8.84647	9.11531	8.16858	9.48676	9.79957	9.63521	9.79396	9.76904
STK31	0	2.53017	4.50915	1.21636	13.6573	2.37479	4.56134	5.0169	2.50757	0.918768	1.40387	0	0	6.00389	4.88518
STK35	10.1039	10.2953	9.81731	10.9888	9.10295	10.399	10.4528	11.1383	10.997	11.6	10.328	10.2587	10.2837	9.99794	9.30966
STK36	8.26234	6.77692	9.37225	11.7387	6.06233	9.38212	8.6653	7.91648	9.54109	8.39153	9.45073	9.12956	10.0287	9.30545	8.69934
STK6	6.89928	11.1184	11.8394	9.37248	4.11877	11.7914	12.3484	12.3476	12.4966	12.6094	10.7673	10.9419	10.7689	11.1233	11.0293
TBCK	7.05779	6.02495	9.07454	8.35729	6.47919	8.57711	7.73435	8.45184	7.03465	7.60768	9.01009	8.19092	7.60043	8.85992	8.13767
TBK1	9.60435	8.98668	10.1686	8.64175	11.0765	10.1718	10.1243	10.4649	9.39809	8.97889	9.61419	9.30878	9.2833	9.91132	9.33873
TEX14	6.83335	5.90947	3.04564	9.4659	6.36685	1.48249	3.77711	6.89736	3.7336	2.94082	7.82608	4.44866	6.0456	7.7951	3.79871
TLK1	8.99943	9.83398	10.6225	7.94178	11.22	10.5802	10.2661	10.6816	9.94425	10.2742	10.6624	9.48108	8.47794	10.2678	9.13402
TLK2	10.0322	10.7451	9.9142	9.55364	11.2025	9.94201	8.69795	9.4505	9.23656	9.16047	10.2428	9.22614	8.94274	11.1495	9.78913
TTK	11.3559	9.80827	9.92599	11.9445	1.41722	10.1583	9.91869	9.76197	9.03864	9.66097	10.196	7.85758	7.98864	8.72244	6.7237
UHMK1	10.313	10.394	10.8627	11.701	9.54716	10.3582	10.7808	10.9658	9.95791	9.7606	10.2608	9.74806	10.0651	9.69722	9.86576
ULK1	6.13576	9.12269	10.4379	10.385	7.3727	10.5807	9.51415	10.9648	10.8682	9.16495	12.2458	11.1575	11.0826	11.822	11.7653
ULK2	9.97374	7.04169	7.13817	6.93208	7.19658	6.83337	5.44205	8.19917	9.95621	6.10173	8.79108	8.20186	8.50331	8.8603	8.64158
ULK3	10.1136	8.30487	8.65857	11.142	4.72218	9.06364	8.79466	9.54656	9.32223	9.38747	9.82654	10.6765	10.8758	10.3327	9.57952
ULK4	1.04712	6.3185	5.86783	11.1458	9.13863	5.08299	5.16419	4.71611	6.54782	6.32647	4.51164	5.29278	5.97483	6.08241	4.85161
WEE1	9.35937	9.63818	9.28493	9.21491	10.195	9.60679	10.3813	10.8252	9.6408	9.81296	10.1617	8.72627	8.40483	8.77776	9.3357
WEE2	0	0	0.730922	0	1.22441	0	0.980409	0.904272	0.763072	5.12259	1.43275	2.28283	0	1.38294	1.60379
WNK1	8.53126	11.9893	12.4807	11.5333	8.45469	11.9854	12.6432	12.3791	12.2959	12.1192	13.3685	12.4615	12.5955	11.5258	13.8555
WNK2	0	0	6.91184	12.6848	3.06197	6.54079	8.70208	9.61558	4.60069	10.4055	8.97694	8.75167	7.67772	9.54055	8.05755
WNK3	0	6.78475	1.21381	12.279	9.18836	0.676358	1.05998	1.32372	1.9742	1.47555	4.31687	3.83916	4.03213	1.2844	3.19499
WNK4	10.4447	6.52087	5.0782	7.84958	10.4506	3.74011	3.20108	5.33701	11.4929	5.02377	2.92304	4.70288	7.15418	4.82167	4.45983
ANPRA	5.87245	2.91982	1.57492	8.13757	4.60821	0.676358	0	1.60905	1.9742	0	1.79456	0.658828	1.23591	5.11853	0
ANPRB	0	4.32221	3.63	8.99231	8.09271	6.74765	0.184471	0.367986	1.11876	1.68984	6.19826	1.10943	3.86326	5.04609	3.1021
GUC2C	0	1.99465	3.53055	10.2083	11.5362	3.31778	0.819321	1.13471	3.20187	0.531269	1.6124	1.96122	2.34085	3.64224	1.23854
GUC2D	0	0.675364	0.730922	0	1.41722	3.22854	0	1.48215	2.64902	0	0.497229	4.05548	1.23591	1.2844	0
GUC2F	0	0	0	0	0	0	0	0	0	0	0	0	0	0	0
M3K1	8.65854	8.90098	8.79768	9.67073	9.50599	8.61965	9.83776	10.0222	9.85032	9.79644	9.74863	9.07177	10.6739	10.0438	9.89593
M3K10	9.89191	8.59281	8.07774	10.6704	11.698	7.11436	6.47195	7.66866	7.95205	6.71067	6.92082	8.86525	7.54441	7.16128	6.10813
M3K11	4.48076	9.11027	9.87521	7.82452	7.71083	9.98607	10.3593	10.7796	10.6541	10.1776	10.1985	10.5491	11.2575	10.5989	10.8218
M3K12	7.95653	6.4051	9.0317	5.73563	9.84164	6.93193	7.2464	5.31499	5.05094	4.51959	7.35048	7.82127	8.11814	7.97026	7.58843
M3K13	1.04712	4.54887	5.8719	6.85829	10.7274	5.09516	6.23484	6.59461	7.64612	6.014	5.54737	6.06308	6.43761	4.88122	7.17426
M3K14	9.66815	10.1737	10.7021	7.12227	10.4806	9.33823	6.96515	6.80429	7.11342	8.96936	7.531	8.05339	7.59761	6.98265	11.4209
M3K15	0	6.43686	0	8.41996	9.74439	0.692427	2.78694	2.83812	0	1.48939	2.56604	4.83719	1.56374	1.67007	0
M3K19	0	0	0.730922	1.21636	0	1.13501	0.184471	1.13471	0.665211	0	1.16002	3.35904	3.32704	0	1.23854
M3K2	8.11475	10.0509	10.6862	6.88438	9.47919	10.697	9.70866	9.78122	9.08917	9.55651	9.48178	8.58989	7.17205	9.77966	9.34176
M3K3	8.60818	9.73255	9.80361	8.65576	10.9666	9.71958	9.67412	8.71248	9.57712	9.47247	10.7313	9.78452	9.42545	10.3738	10.9148
M3K4	10.0912	9.25445	9.16071	9.97106	10.933	9.24806	10.0394	8.98556	9.49966	9.80723	9.1086	8.51655	8.55448	8.89481	8.51325
M3K5	9.53761	7.14876	9.52217	8.86089	6.46834	9.43294	7.83475	7.26828	8.65628	9.49997	8.49454	5.0623	5.44184	7.43704	7.32261
M3K6	6.97461	7.29304	9.83096	6.44356	6.91835	9.00102	9.56228	8.73829	9.52626	9.59523	9.08693	10.1868	8.15794	8.59164	6.57733
M3K7	9.57641	9.38349	9.9627	12.0401	12.1068	9.66534	9.21575	9.9872	9.68151	9.88198	10.5892	9.23171	9.57666	9.78788	9.22533
M3K8	5.55011	4.91911	6.06553	1.86683	8.13276	5.25101	6.2334	6.53423	8.42503	7.82486	6.94512	6.58378	5.26668	6.99261	6.0501
M3K9	9.50198	7.85833	6.87177	12.4271	10.8065	9.533	8.47361	8.49713	9.35615	9.21445	8.52064	8.61779	9.14854	9.41873	9.82634
M3KL4	8.79987	9.14872	7.36873	10.2267	8.26714	8.1941	4.13667	6.46599	4.26006	8.29667	8.34918	7.84674	7.75216	7.59001	7.50644
M4K1	10.0454	1.48083	3.44574	0.732747	0.738379	3.40182	4.23521	3.54362	3.96769	3.79824	2.84254	5.45386	4.98735	4.58328	2.13718
M4K2	9.41677	6.4816	8.11941	8.90959	5.03842	8.3817	8.31245	9.95227	7.88212	8.97123	8.18549	9.2079	10.26	7.77633	8.45854
M4K3	2.39657	9.51409	9.89334	11.6802	9.12156	9.60679	9.93099	10.096	9.84298	8.5946	10.6015	8.83266	7.52331	10.4915	8.7841
M4K4	8.36856	12.3816	12.2028	9.02384	8.93126	11.7469	2.04564	11.4491	7.99244	11.7831	9.8101	9.09791	9.994	11.3082	11.3837
M4K5	9.73787	10.807	10.7451	9.50059	11.2032	10.6996	9.97205	10.2122	8.57218	9.96466	11.4215	8.71439	8.7788	9.30872	9.87832
MINK1	12.2239	10.7213	10.733	10.9081	8.53096	11.7957	10.6865	10.692	12.0395	10.7197	10.8487	11.3592	11.1773	11.5377	10.9462
MLTK	11.1067	11.4215	11.3074	10.0279	8.22748	10.1009	8.79236	9.91007	9.7121	11.0666	9.56554	7.97175	8.75598	10.2258	9.89921
MP2K1	8.89323	10.6724	10.6726	9.22374	8.2387	10.956	9.63947	9.70325	10.3231	10.954	10.4896	10.3847	9.72236	10.2259	10.2801
MP2K2	9.99952	10.836	10.7731	10.9929	7.03321	10.341	10.754	10.4493	10.9602	10.4775	9.7137	11.1904	10.6914	10.5895	10.9343
MP2K3	9.9334	11.1832	9.39929	9.39393	11.1015	10.0958	9.66429	9.44762	9.7838	10.8422	9.15828	10.1549	9.28748	9.59647	9.53922
MP2K4	2.88719	10.1603	8.88281	9.57508	9.29504	9.53417	9.77639	10.2725	10.165	9.99645	9.65231	8.23826	8.70731	9.52377	5.47599
MP2K5	1.64745	7.72626	8.65621	10.375	12.6824	8.54307	7.56753	8.03816	7.35631	7.62461	7.4175	8.59638	8.64355	8.11946	8.16591
MP2K6	2.88719	0.675364	6.40577	7.70148	7.44365	5.83845	6.07851	5.99937	1.11876	2.32398	9.68008	6.36823	5.73892	6.08241	6.0501
MP2K7	7.27201	10.2932	9.33589	11.1073	9.40792	9.65146	9.33216	9.21672	9.74789	9.06296	9.37585	9.64232	9.77716	9.03038	9.61497
MST4	2.66264	8.21207	7.59234	12.8436	10.2204	10.2992	8.86991	9.39879	8.37245	9.44389	8.66804	9.00833	7.66171	9.94533	9.67139
MYO3A	0	0	0	4.28769	1.73942	1.13501	0	0	0	0	0.497229	3.51326	0	0	0
MYO3B	1.04712	1.13363	1.86354	8.7093	11.0691	1.13501	2.08425	1.29434	5.64988	2.18963	3.1406	2.99012	3.19092	2.40798	0
NRK	0	7.69335	0	5.43818	10.9678	0.676358	7.0693	9.91596	9.2739	1.47555	6.97846	6.00198	1.48908	4.92756	3.39469
OXSR1	9.56833	12.2629	10.7704	9.44414	4.11877	9.78362	12.3348	10.0248	10.1948	10.7211	9.79815	9.16926	10.332	10.7174	9.85521
PAK1	9.01292	9.01692	8.56868	11.6484	11.0515	10.0711	6.9436	8.51042	4.71097	9.70704	9.26635	8.12617	10.3491	6.81084	8.59668
PAK2	6.22072	12.4124	11.9883	12.63	10.8087	12.3667	11.5475	12.2727	11.5983	11.7176	11.8558	10.558	12.611	12.2301	12.1865
PAK3	0	0	1.86354	8.80007	0	1.76226	2.26244	0.92998	0.665211	0	2.10172	0	0	0.780646	2.13718
PAK4	10.5905	9.62297	10.1858	7.52258	10.0021	9.96377	11.2523	11.6056	12.0961	10.6381	11.0585	12.1848	11.0865	11.4134	11.3914
PAK6	0	4.60658	3.27533	7.64536	9.48999	9.86036	8.10798	9.32594	0	8.57172	8.80038	7.92696	2.93036	3.41254	6.88549
PAK7	0	0	3.35564	0	0	4.09999	0	1.49945	0	0	0	0	0	0.780646	0
SLK	9.50833	11.3236	10.8785	11.6365	7.51654	10.957	10.9216	11.2136	11.2844	10.286	11.3202	9.70369	8.97029	10.1678	10.9262
STK10	9.95452	11.45	9.83096	10.2275	9.07852	9.61672	9.58508	7.97985	9.31958	9.50263	7.33533	8.94026	9.07793	10.1884	11.0321
STK24	10.9576	11.4314	10.2883	12.3032	8.10151	11.5408	11.5286	11.0995	11.0957	11.3665	11.0662	11.3113	10.841	11.2115	10.3459
STK25	9.0114	10.4965	10.8951	9.61703	8.42648	11.0273	9.65151	10.4683	9.97481	10.7924	10.6986	11.6349	10.0486	10.8624	11.3226
STK3	9.56427	8.56578	9.31063	6.88438	11.87	10.0362	9.46152	9.67655	9.68767	9.34563	9.70234	8.38035	7.74306	9.24358	9.93252
STK39	3.40564	9.86848	10.4858	7.3961	8.41711	11.2413	6.41624	9.08545	9.14099	9.97809	9.38565	8.84361	6.40221	9.41115	9.36426
STK4	6.56745	11.8689	10.827	8.90538	11.761	10.9404	10.5153	11.3591	10.2958	10.1564	9.49006	9.55399	9.87757	10.1624	9.62866
STRAA	9.3405	7.74646	8.69807	11.0107	9.98696	8.82195	8.80264	8.3601	8.53165	8.6307	10.1218	9.97906	9.28748	9.83059	10.3338
STRAB	8.33083	8.62807	8.90878	8.26657	11.059	7.21071	7.50126	8.17753	7.07846	7.411	7.2206	7.25947	6.0652	7.62715	7.91273
TAOK1	8.90951	10.7645	10.5212	10.1439	9.74439	10.3148	11.3857	11.0428	10.1686	9.8058	10.7381	8.4199	9.28748	9.74024	9.09689
TAOK2	8.03487	8.63458	11.0932	8.88128	10.8419	10.6808	10.7254	10.6914	11.072	10.1245	10.6929	11.4872	11.1348	11.3381	11.6725
TAOK3	5.08992	11.1661	9.97788	9.30753	7.52703	10.2978	9.33547	10.5718	10.5418	9.77314	10.2642	9.42388	9.95184	11.0539	10.8136
TNIK	8.86401	6.32925	8.01289	10.0234	6.00344	8.06794	8.57022	6.32194	8.84455	8.43115	4.97511	6.57505	9.04005	7.7477	2.34452
TOPK	9.3849	9.16681	9.63899	10.633	6.84056	9.7846	9.81458	9.58596	9.50897	9.55481	9.17687	9.72752	8.71043	8.48872	7.99191
ABL1	8.00524	11.4185	11.5688	10.485	10.8306	10.6745	9.72366	12.3599	10.4751	11.1018	11.1587	10.7053	11.2816	11.2634	11.5074
ABL2	8.71821	13.9241	11.2701	8.28872	5.23016	9.28864	9.84099	9.26079	9.79811	9.96466	8.68545	8.95211	9.42468	9.52938	9.73261
ACK1	8.61996	9.3474	9.84294	7.93399	7.64973	8.874	9.9724	9.61529	10.6326	8.54721	10.9527	9.74399	11.1286	10.43	11.0729
ALK	0	0.675364	3.04564	4.07756	3.4182	0.676358	0.182851	0.691266	0	1.87633	1.40387	0	2.87279	0	1.23854
BLK	5.92404	0	3.25951	0.732747	0	0	0	0	0.665211	0	0	0	0	3.55681	2.34452
BMX	0	0	0	0	0	1.99653	0	0.386645	0	1.47555	0.866315	0	0	0	0
BTK	0	1.48083	1.86354	0	4.41859	0	0.68827	0.660883	0.665211	1.87633	2.46642	0	0.537843	1.657	3.29829
CSF1R	0	2.53017	4.42303	2.79834	5.26531	4.09445	6.1693	1.15669	0.665211	6.44179	1.40387	1.96122	0	2.59099	4.41915
CSK	5.13439	9.5831	9.7281	9.34191	5.61813	10.8489	10.8692	10.647	10.0332	10.5427	10.7015	11.2159	10.7693	11.3935	10.6729
DDR1	2.07008	9.00523	10.3117	7.18922	10.3054	13.9571	12.891	12.28	13.1648	12.0398	13.2932	13.644	13.296	13.3055	12.5515
DDR2	8.13689	5.65977	5.22055	0	10.6682	1.13501	2.63537	4.21949	4.12126	3.60061	1.95632	2.33671	3.95016	1.657	2.96312
EGFR	7.94446	13.0896	10.7693	5.25028	9.90184	12.4246	11.0181	8.78396	1.74127	11.6311	8.15817	7.63623	8.51235	6.71492	7.37519
EPHA1	0	1.99465	1.21381	3.16058	8.44504	10.0863	8.43296	8.82483	9.46659	8.91645	8.66219	8.99038	9.50491	9.98471	8.75942
EPHA2	9.41417	13.3989	12.6051	2.79834	2.23337	12.1968	9.39636	7.64329	9.69482	11.6034	7.02934	8.00788	8.32781	8.94646	4.85161
EPHA3	11.2498	1.76052	9.09957	4.55471	7.3522	7.68331	0	3.95154	3.29091	3.30811	3.49673	0	0	5.63852	0
EPHA4	2.07008	7.25408	7.75098	5.8723	11.8134	6.73644	7.18254	7.37799	4.74288	9.17165	8.13833	5.93231	8.3235	7.92436	4.59177
EPHA5	0	4.49144	7.66448	0	0	1.48249	0.184471	0.386645	0	0	0	1.10943	0	0	0
EPHA6	0	1.76052	2.49011	8.93104	11.355	0	1.9796	4.21034	0.665211	0	1.79456	4.87581	5.24965	6.70562	6.31936
EPHA7	7.2845	1.76052	2.30987	5.70356	0.415867	0	1.51518	5.39526	5.80909	0.531269	5.72388	0	0	5.11853	1.23854
EPHA8	0	0	1.21381	0	2.50538	0.676358	2.52599	3.11349	0	1.87633	0.866315	0	4.18328	1.95289	8.58906
EPHAA	0	3.22629	2.30987	3.95978	10.7508	2.53224	1.19667	6.21079	6.58351	6.26097	6.90109	9.11759	7.46179	7.05625	6.10813
EPHB1	0	3.02936	6.33679	9.82607	10.505	0.676358	0.690506	4.12379	0	5.91208	0	2.16115	2.57761	3.3691	0
EPHB2	6.13576	10.7353	10.9538	10.7413	12.3522	10.894	3.21224	7.33166	0	10.0562	6.72146	6.52152	6.86609	6.14463	6.86502
EPHB3	2.88719	3.75893	7.22979	3.83151	9.10152	8.35559	10.2639	10.8435	10.1186	8.84142	10.5124	8.40519	10.7314	9.3201	9.79907
EPHB4	11.0955	9.74643	10.9838	9.31817	7.86353	12.2196	10.6417	11.4108	11.255	11.0789	10.8724	11.6903	10.6571	11.3981	11.311
EPHB6	7.14733	1.13363	9.13216	9.41785	13.4215	7.76888	9.8223	6.58624	1.11876	7.53393	7.1884	7.28111	8.25714	3.72289	2.52574
ERBB2	3.08146	9.90128	10.7334	8.02478	8.71199	10.7666	16.9121	16.6994	18.1157	17.4486	14.7384	13.5852	12.731	11.7099	12.0759
ERBB3	2.88719	6.08468	5.19479	7.94565	8.4157	9.45401	12.0157	12.396	13.0892	10.2994	12.188	12.0626	13.0864	13.4152	12.541
ERBB4	0	0	2.1039	0	0	4.60439	4.88749	7.46841	8.65838	2.44689	4.99386	7.42896	7.36231	9.46049	8.21954
FAK1	4.61238	11.9331	10.356	11.846	11.5295	10.9478	9.9149	11.9009	13.0911	10.1118	12.1562	11.4021	10.7349	10.9982	12.1668
FAK2	2.07008	6.94713	9.83096	10.5796	12.2099	10.4137	7.20971	7.06147	7.87494	7.84735	5.61906	9.61276	9.36366	7.31227	8.41323
FER	1.04712	8.76306	7.7061	9.94901	9.02955	7.40141	6.41634	5.6127	6.47368	6.53479	6.19826	4.9587	6.22186	6.85624	6.005
FES	4.73299	2.37276	0.730922	1.57797	2.87749	1.13501	4.22602	1.33342	1.46336	1.47555	1.95632	0.658828	0	2.19831	2.52574
FGFR1	10.2116	11.1335	9.87724	10.5427	6.39577	3.40182	8.46365	9.68892	9.98401	8.48593	11.2617	11.7463	8.50511	8.4684	10.1976
FGFR2	0	1.13363	2.30987	2.92945	10.0918	9.63093	9.68856	5.07894	3.00538	4.92532	7.00181	9.13848	11.3114	8.3591	10.1638
FGFR3	2.39657	4.04642	6.23937	7.25789	8.90937	9.29689	10.0736	8.79863	11.0817	5.14091	11.0303	9.11458	8.82696	9.57897	7.35891
FGFR4	3.54397	5.17894	6.83889	4.66495	8.80222	8.50557	9.95647	11.1985	12.8918	11.5047	11.2439	13.369	9.45006	9.39892	10.4372
FGR	0	0	3.15654	0	8.97119	3.22854	0.932496	0	0	1.87633	1.40387	0	0	0	0
FLT3	0	0	0	0.732747	10.8884	0	0	5.17286	0	0	8.43403	6.63509	0	3.3691	3.19499
FRK	8.48906	1.48083	5.08691	1.86683	1.877	8.0615	7.44619	6.90603	5.54517	8.30482	8.71965	5.92161	4.58739	6.01994	7.61549
FYN	8.82383	11.0077	10.5205	9.39108	5.73135	3.76126	5.5265	4.17378	0	5.76629	5.04871	4.19878	4.76568	4.78458	3.08371
HCK	0	0	9.37942	0.732747	0.738379	0	0.182851	0	0	0.918768	3.1406	0	0	5.05764	1.23854
IGF1R	10.521	10.0172	11.1909	10.4588	12.7256	10.6387	8.30157	10.9154	10.9933	10.6413	12.525	10.58	9.89753	13.4382	12.1791
INSR	11.5336	10.2287	8.11255	7.32642	7.96633	4.94974	7.83501	9.07501	11.4422	9.08442	8.56364	9.0872	7.2469	10.1071	9.30036
INSRR	0	0	0.730922	0	0	0	0.374038	0	0	0.531269	0	0	0	0	2.13718
ITK	0	1.99465	1.21381	0	0.738379	0	0.666211	0	0	0.531269	0.866315	1.10943	2.20608	0.780646	0
JAK1	7.12546	11.7331	11.3522	3.76284	3.92356	10.6996	10.9825	11.1268	12.0164	11.2862	11.1582	10.7472	11.2094	11.7286	12.6547
JAK2	11.8601	6.65401	8.97837	9.91644	5.27642	7.23955	7.70845	5.29269	5.79393	9.02524	7.07409	6.66007	5.17944	8.40565	7.90456
JAK3	0	3.5542	7.00371	4.86398	6.25137	6.78725	5.03291	2.94151	3.00538	4.30012	1.6124	0	7.78799	5.90366	6.19101
KIT	0	0.675364	5.36612	0.732747	7.30725	1.13501	2.4259	1.75476	1.11876	0	5.26486	3.95137	0	6.00389	0
KSYK	0	0.675364	3.25951	8.44484	7.04055	10.0089	7.90797	8.71151	0	10.7661	7.87495	7.83216	8.87911	9.86986	8.97745
LCK	0	2.37276	0	6.7753	0.415867	1.76226	0.184471	0	3.7336	0.918768	0.497229	2.49321	3.77079	0.780646	1.89499
LMTK1	4.0871	1.99465	4.46974	3.16058	1.41722	5.30396	3.21089	2.8061	4.83489	3.71216	0.497229	5.6333	5.65267	3.8718	4.85229
LMTK2	10.2399	9.11959	8.91668	9.43175	9.22185	9.91991	10.1669	9.47581	9.05462	8.73388	9.31097	9.188	8.4029	9.22812	9.82849
LMTK3	3.25264	4.49144	7.12459	8.10326	8.2032	7.61893	8.99343	4.06728	7.60665	5.06618	7.67739	9.54731	8.23568	7.23875	8.59415
LTK	0	5.49765	0.730922	3.69073	1.00173	0	1.46019	1.62487	1.11876	2.76301	0.866315	1.96122	3.81777	0	2.13718
LYN	10.6616	8.97131	6.62412	11.4741	6.48458	10.1681	2.18535	4.121	1.9742	10.0465	3.78211	5.41524	7.27663	8.41174	1.60379
MATK	0	0	3.04564	5.68084	0.415867	0	0	7.84419	3.7336	5.55026	5.83206	2.16115	0	8.06636	0
MERTK	1.04712	9.63168	5.78394	7.54668	5.28856	5.44175	3.25755	7.49567	3.7336	4.59409	6.05381	0.658828	1.89165	5.11853	0
MET	9.90801	12.6432	14.0953	10.5049	7.6108	14.454	10.1146	9.58492	0	11.9669	10.7917	7.28111	6.5625	9.74387	8.18626
MUSK	0	8.31302	3.53055	0	9.07941	0.676358	0.34656	0	0	1.22385	0	0	0	0	0
NTRK1	0	0	0	9.05648	1.00173	0.676358	0.87798	0	0	0.531269	0	2.88102	1.48908	0.780646	2.34452
NTRK2	0	0.675364	6.12128	9.05135	5.72224	5.03116	0.685985	3.40368	1.74127	6.56224	0.866315	4.9853	0	1.95289	1.60379
NTRK3	1.64745	1.13363	1.57492	1.57797	0	0	0.182851	3.2646	0	0	0	8.37533	0	1.2844	0
PGFRA	4.67394	0	11.8393	7.44623	9.74832	0.676358	0.855093	0.386645	0	1.10648	1.03808	0.809332	1.48908	0	0
PGFRB	2.88719	6.08468	7.88183	3.53471	3.06197	3.04313	1.58383	0	0	2.44689	0	1.72905	0	1.2844	1.89499
PTK6	0	8.46701	8.11255	0.732747	2.41787	9.32676	8.00917	9.21116	11.0048	7.72213	7.71744	10.5724	11.0586	9.60315	10.1783
PTK7	8.66614	10.3378	8.43481	10.8866	11.1481	9.8459	6.83621	10.7746	5.77862	11.965	11.0907	10.2931	11.6205	9.02641	7.0687
RET	0	0	4.37797	11.3773	7.88408	0	2.98645	10.0249	11.9145	4.56724	10.3685	7.32343	5.87841	11.8165	12.97
RON	9.50622	7.06117	8.23765	8.85391	2.87749	10.2909	9.46997	5.81496	3.60058	11.49	9.96307	11.0179	10.4722	7.89855	8.15219
ROR1	1.04712	9.71501	9.45459	11.0701	9.36177	6.16137	0.237503	2.09192	0.665211	7.70991	1.95632	0	0	1.2844	4.7089
ROR2	0	0	8.72531	8.4827	1.00173	0.676358	0	1.61699	0	0.918768	6.5982	8.27377	9.4313	2.19831	2.34452
ROS1	8.45	1.99465	5.11465	0	4.82779	4.37412	0	0.367986	0	7.5823	0.497229	0	0	0	1.23854
RYK	5.92404	10.1074	11.3485	10.1607	8.90817	11.596	9.53245	10.5066	9.28749	10.3141	10.4343	9.46345	10.1455	9.99388	9.97602
SRC	9.51255	10.2843	8.85841	9.2555	11.686	11.9314	8.86182	7.74956	8.7057	10.1665	11.4612	10.3821	9.89684	9.2673	12.9918
SRMS	0	0	3.04564	4.13304	0.738379	0.676358	5.334	7.7799	6.66905	1.22385	7.40355	9.52821	4.56002	6.42138	7.66465
STYK1	0	6.58391	5.76657	9.93409	9.65633	7.03763	5.80076	6.31685	6.15581	6.67967	7.86988	6.73253	5.28351	4.6672	7.70751
TEC	10.0219	7.50229	6.64329	8.47938	9.39007	5.74501	4.74482	5.62174	6.62691	5.26303	5.92293	4.10484	4.78945	5.61758	4.46428
TIE1	0	4.04642	0	0.732747	0	0	0.184471	0.367986	0	0	0	0	0	0.780646	1.89499
TIE2	0	0	1.21381	0.732747	11.2986	1.13501	0	0	0	3.02215	0	0	0	0	0
TNK1	2.39657	6.7371	6.86362	9.07952	7.58342	8.35296	9.0882	8.9424	9.1544	8.67695	8.34554	9.17938	9.90638	8.44184	8.72507
TXK	7.32094	5.77437	2.79446	0.732747	4.67238	4.97739	0.535282	2.31092	3.96769	3.1722	1.40387	0	0	0.780646	1.23854
TYK2	10.3914	10.4412	10.1644	2.49385	10.8769	9.61672	9.78993	10.3267	10.2276	10.5232	9.57736	10.4228	10.2998	10.2887	10.1817
TYRO3	9.59841	8.93306	8.80195	7.95122	10.4002	9.27617	9.87999	8.93137	7.89283	9.52895	9.57503	9.85472	9.30922	7.99508	8.13135
UFO	9.92393	15.1319	14.3537	7.1154	9.15746	9.07168	0.517124	2.59454	1.74127	6.83403	5.01238	2.16115	3.39056	2.19831	3.48505
VGFR1	10.7867	4.49144	0	10.2179	10.7857	0.676358	1.41985	1.12363	0	2.94082	2.7573	3.18634	1.23591	2.89935	4.81723
VGFR2	2.66264	8.24934	8.67497	10.7853	2.11816	1.13501	1.07593	1.12363	3.20187	1.22385	0.866315	0	1.48908	4.44747	0
VGFR3	0	1.13363	0.730922	10.7923	0.738379	0.676358	1.21039	4.5929	0	5.00749	6.85568	7.45774	10.2764	4.6672	2.13718
YES	11.2985	11.3366	10.4997	6.96302	9.88228	11.1535	11.0678	12.1138	11.0976	10.4196	11.313	10.6092	9.26329	10.1024	9.96527
ZAP70	0	0	2.49011	1.21636	0.415867	1.76226	0.929621	0.676177	1.11876	1.22385	2.46642	0	3.32704	1.657	4.16954
ACV1B	11.8312	8.98328	9.08387	3.04963	9.57461	9.48444	9.60113	10.1054	9.26568	9.56077	11.2847	10.0037	10.371	10.4987	10.6741
ACV1C	1.64745	1.76052	5.53984	4.13304	0.415867	4.8335	0.536525	4.04392	1.46336	2.66512	3.69312	2.76297	0	0.780646	0
ACVL1	0	1.13363	3.68653	0.732747	0	0	0.493596	0.660883	0	0.918768	0	0	0	2.59099	0.748289
ACVR1	7.40613	9.16681	9.93866	9.76373	9.60588	9.24948	7.78818	7.8942	8.63731	10.2742	7.79701	7.95502	7.86829	9.28235	7.98419
AMHR2	0	0	0	1.86683	0.738379	0	1.92618	0.367986	1.11876	0	1.40387	0	0	1.2844	0
ANKK1	1.04712	0.675364	2.30987	1.69466	0	3.03157	0	3.47643	1.74127	2.18963	5.10154	0	2.68287	0	5.5194
ARAF	10.1641	10.013	9.41192	11.3239	10.2533	9.41156	9.8812	10.4932	10.8035	10.7482	10.4724	11.2663	11.4971	10.6016	12.5685
AVR2A	9.25244	7.86204	8.17316	7.27186	5.39458	7.48084	7.45324	8.15614	8.40523	7.86674	7.68318	6.11472	5.58449	8.31099	7.3103
AVR2B	9.16134	9.05142	6.34852	13.0206	10.2447	6.8559	7.97383	7.59856	8.48994	6.73499	8.47298	7.5408	7.50549	9.36005	9.92346
BMPR2	7.23164	9.73053	11.3324	10.3605	4.72218	11.009	11.0827	11.063	10.2403	9.98255	11.5876	8.79931	9.15655	10.5962	11.1273
BMR1A	9.02236	9.24555	8.63482	9.90188	10.0542	8.45729	9.06846	9.79788	8.7178	8.86227	9.96188	8.38535	9.05483	9.29064	10.0602
BMR1B	2.88719	7.78992	6.46083	11.0781	4.02564	6.2088	6.39525	6.28456	7.64515	5.84662	5.98048	8.36776	3.04061	7.23875	8.83653
BRAF	8.8607	8.23798	8.60824	8.5956	9.30394	8.07756	7.23883	8.30755	7.90699	7.53046	8.27062	7.04859	6.76184	7.52963	7.133
ILK	9.9334	11.671	10.734	8.97154	6.19327	9.45401	10.8739	10.4361	10.3964	10.6545	8.81105	11.1894	11.0411	10.0911	10.4652
IRAK1	9.89029	12.5512	12.1539	10.3699	10.1929	12.2312	11.5899	11.1716	11.5113	12.4433	12.2457	12.1505	11.0786	12.2863	12.0309
IRAK2	9.00243	9.52583	7.57747	10.3525	9.10415	8.45237	2.84915	1.99008	5.12836	8.52656	2.10172	3.83916	4.61425	3.72289	2.34452
IRAK3	9.71283	6.6368	9.35637	10.5897	8.92532	9.54113	0.184471	0.367986	2.50757	0	0	0	1.89165	0.780646	0
IRAK4	8.97518	7.82833	8.64675	9.67064	8.20408	8.77151	8.09287	9.00321	8.25009	8.99534	8.45786	8.36523	8.42772	8.10072	7.56976
KSR1	10.3441	7.74646	7.04754	3.38738	4.83051	6.69032	7.13661	5.68202	4.21527	8.82451	8.82027	7.22081	6.74371	7.90288	8.41035
KSR2	0	0.675364	1.57492	6.19256	9.14304	0	4.97763	6.47797	7.69495	4.98738	6.09782	5.49146	7.01462	8.35277	6.47079
LIMK1	10.8223	10.3272	10.2738	7.84543	9.7382	11.544	10.1232	9.72627	8.55655	10.4456	10.0861	10.5199	9.85874	9.85428	11.2058
LIMK2	11.4568	10.2142	8.95171	5.78841	3.6277	10.7264	11.2592	10.9132	12.1073	11.1126	11.6984	11.4915	11.591	10.3367	10.825
LRRK1	11.0249	8.91711	9.32999	3.76284	11.8859	8.61305	6.51785	6.03695	9.22812	4.62044	6.98316	8.29253	8.45955	4.82167	6.19101
LRRK2	2.32161	3.13119	3.35564	5.73599	0	1.76226	6.10156	7.25204	8.771	0.918768	8.19159	6.60966	7.19001	0.780646	4.46428
RAF1	3.99362	11.2855	10.8254	8.58072	12.2353	10.2116	10.8134	11.1019	11.4383	11.6844	10.8875	11.2932	12.0599	12.0345	11.2384
RIPK1	9.36171	11.0843	10.0334	11.9226	7.19986	9.40267	8.92969	10.1316	10.4219	10.0459	10.0412	9.2331	10.1241	10.2139	9.36574
RIPK2	9.4391	9.25263	8.74762	10.2967	5.13268	9.1081	9.33427	9.24638	10.3576	9.71318	8.45955	8.49819	8.45584	9.7511	9.99248
RIPK3	0	0	0	7.25321	0.738379	2.53224	5.71695	0	0	0	3.07166	4.05548	7.30988	0.780646	0.748289
RIPK4	4.89687	7.29853	5.83486	10.5691	10.1054	10.3477	9.67627	7.89919	9.64397	11.7473	7.32796	7.02314	10.0418	7.99101	9.24163
TESK1	4.0871	9.48313	8.38443	9.94901	11.0662	8.71718	8.9747	9.04492	9.27935	8.69411	10.3797	10.5267	9.54386	9.22119	9.73492
TESK2	4.67394	6.04414	5.92816	2.65411	9.44574	5.92833	6.97495	8.01043	7.23812	6.0645	7.79434	7.03764	7.41661	6.69326	9.28074
TGFR1	6.83335	10.7295	11.4061	11.8387	10.722	9.5968	13.5191	10.8499	10.439	9.92424	11.3569	9.9832	8.74881	10.2051	7.98806
TGFR2	9.83577	12.2896	14.0095	3.35973	10.6964	11.3811	7.84286	7.91845	2.8961	11.8769	7.34267	3.89636	3.95016	8.83784	5.38504
TNI3K	2.39657	1.28972	4.07159	0	0	3.04628	0.413025	4.55046	2.16909	0	1.2822	2.40768	0	0	1.77976
ADK	9.65294	10.4099	9.22892	8.61998	11.9113	10.0371	11.7946	9.85305	9.1618	10.5751	9.48344	9.23171	11.0759	10.028	9.9475
AGK	12.3758	8.95231	9.26959	8.91396	10.1747	9.54345	9.56433	9.86268	8.58104	9.96466	9.21932	8.9266	9.13469	9.35373	8.94199
CHKA	3.25264	9.64034	8.6228	9.40943	10.8183	8.76557	10.5425	10.3472	9.96723	10.0568	8.15457	10.3619	9.78012	9.16457	9.48551
CHKB	7.80296	5.8316	7.16236	12.6284	8.43672	5.90491	7.24009	5.69721	6.1771	6.52002	6.23506	7.16546	5.36942	6.89121	6.57219
DCK	11.5985	8.78079	9.69977	5.1838	5.99007	9.33881	10.1531	9.50009	8.29653	8.59626	10.3014	8.4199	6.83217	8.44184	6.75128
DGKQ	9.11214	8.52895	8.06358	13.4348	8.60091	8.09974	6.83903	8.5566	8.91452	8.37615	9.28074	10.2709	8.93876	9.23329	8.94995
FN3K	1.64745	5.22573	5.9316	7.60159	5.97306	5.46147	4.29943	8.70036	7.28223	5.19452	5.26486	9.51572	8.44653	7.00878	7.77175
FUK	7.55982	4.49144	7.42519	10.3598	3.77583	7.38085	7.42451	8.60874	8.66047	7.63434	9.04483	10.2109	9.678	8.55906	10.1664
FYV1	2.96412	9.76041	10.0569	12.9053	9.68472	10.3602	9.56176	9.57276	9.4031	8.57789	10.1838	7.68167	7.93905	8.80117	9.16169
GALK1	9.36157	5.9794	9.03753	9.07784	7.92433	7.14517	9.07066	7.34561	8.50863	7.45925	9.28456	9.91391	9.8748	9.41873	9.94352
GLPK	9.19309	6.76904	4.70432	15.1059	8.05333	3.62803	7.58268	7.63334	7.45595	6.48546	7.18432	6.18526	6.17752	6.95971	5.58216
HXK1	5.84595	12.2119	12.082	5.66757	6.26397	11.855	13.5887	12.7367	13.5161	12.1654	11.8975	12.3928	12.4243	12.9489	13.7785
HXK2	9.10657	11.8886	10.3065	6.07001	10.6033	9.20192	12.1136	11.367	13.1527	10.3988	10.5826	10.3181	8.70575	11.3741	8.89126
HYKK	4.73299	2.67206	4.33145	5.73312	10.552	6.08716	5.97492	4.69633	7.00797	7.09589	5.35465	5.74604	7.39366	6.94297	6.70503
IP6K1	11.3717	10.5054	9.79069	10.493	8.95282	9.45647	10.0532	9.7796	10.3323	10.6141	9.83762	9.82096	10.2124	10.2753	10.4548
IP6K2	7.32094	9.23559	9.6366	8.12216	10.6365	9.53533	9.63751	9.88332	9.75768	10.4012	10.6174	10.5525	10.3137	10.4558	10.1449
IP6K3	1.04712	0.675364	2.79446	0	0	2.67419	4.06497	0.386645	1.74127	0	0.866315	0	0.537843	1.95289	0
IPMK	9.1424	7.88043	6.67158	9.96534	6.66167	6.45488	8.10802	7.94716	6.69375	5.70604	7.00181	6.13862	6.02573	6.30831	7.14691
K6PF	10.9746	10.3293	10.5858	3.53471	11.4518	11.1386	10.8104	9.49943	9.89956	10.6581	10.1848	9.74806	11.0481	10.2692	10.8336
K6PL	9.04383	10.4231	11.2686	6.62727	12.7792	10.6761	12.0238	10.983	12.2265	11.16	11.703	12.3557	12.4623	12.8068	12.9252
K6PP	11.9856	12.5575	12.1794	9.60113	9.24109	12.9841	11.3917	11.121	7.09709	12.4522	9.59972	12.2869	11.6591	12.1373	11.4084
KAD1	5.60898	9.14416	9.06444	6.99331	7.80437	9.39628	9.3315	9.46362	9.12745	9.42626	9.08036	9.88859	10.0162	8.4087	9.93753
KAD2	8.9629	11.7384	11.6105	7.69689	7.68284	11.8038	11.414	10.5938	10.8999	11.6433	9.80812	10.1065	10.805	10.5297	11.3936
KCRM	0	0.675364	0.730922	0	1.58727	0	0.374038	0.386645	1.9742	1.22385	0	1.10943	0	1.2844	1.23854
KCRS	0	0	1.21381	0.732747	1.58727	1.13501	0.492289	1.12363	3.00538	0	2.10172	0	6.11307	1.657	3.08371
KHK	11.37	5.58853	5.59759	5.6044	9.86442	5.00398	7.63715	8.38795	7.24243	6.52016	7.94442	8.0893	6.98729	7.81377	8.08663
KITM	10.137	9.21109	8.69577	9.78011	10.7226	7.95425	7.12461	8.89203	9.04024	10.3558	7.52456	8.6114	8.74426	7.03271	7.85459
KPYM	8.53541	13.8915	16.1632	8.37753	3.91015	15.946	14.6305	14.9438	15.1629	15.7175	15.1399	14.5747	14.4486	15.5319	14.983
KT3K	10.8716	8.98668	9.51828	9.04568	4.46277	9.80982	9.81433	10.4272	9.88291	10.1558	9.8285	10.4877	10.4703	9.45164	10.9383
NDK3	7.41319	6.19461	8.27192	11.8789	11.3398	7.87561	8.52585	9.13239	8.88623	7.25153	9.98432	11.7233	10.1774	8.4684	9.8144
NDK5	0	0	0	0	0	0	3.3375	0	0	0	0.866315	4.78786	2.20608	3.03189	1.89499
NDK6	10.4946	8.20333	7.33964	8.58331	11.3413	7.22808	7.5598	7.31138	8.7278	8.47333	7.86225	8.61992	8.73358	8.28466	7.79843
NDK7	9.3405	9.11592	8.75502	9.93117	6.86558	8.61882	6.90987	7.14019	7.31832	7.68899	5.73507	7.5425	8.26881	7.1025	6.80813
NDKA	6.28132	12.2506	10.5348	5.39345	7.06596	11.3008	11.7305	11.295	11.5181	12.0643	11.3815	11.4621	12.4018	12.1595	13.0217
NDKB	10.1011	12.7065	12.0089	10.2267	11.6758	12.787	12.6961	12.5475	12.2811	12.8762	12.9377	13.4994	13.251	13.0868	13.9583
NDKM	9.65103	8.79638	10.4977	10.073	8.0016	9.39115	2.85838	10.6461	11.762	3.02215	10.9182	12.8245	10.958	10.6982	10.7015
PCKGM	9.96761	11.4276	9.63301	10.4649	7.61818	9.15123	9.25604	10.5219	10.697	9.42906	10.9877	11.7049	10.3973	10.9551	10.5263
PDXK	6.92483	10.937	11.397	10.9986	9.68824	11.1701	12.094	10.3919	12.2029	12.3032	11.3551	11.8472	11.8026	12.6746	11.9725
PGK1	8.4976	13.1067	14.1336	8.94273	5.3373	13.8739	13.6285	12.8094	13.7825	14.4375	12.5142	13.5344	12.8223	13.4565	13.4616
PGK2	0	5.99299	0.730922	0.732747	1.22441	0	1.81082	0.917164	0	0	0	0.658828	0.537843	7.05625	2.34452
PI42A	8.58433	10.8407	10.198	11.4802	4.90866	9.3428	9.27006	9.2772	8.85554	9.67676	8.42023	8.6389	7.35038	10.2095	8.7412
PI42B	9.0559	10.0055	10.9457	5.37055	8.16671	10.8047	9.60746	14.3688	9.72709	10.5367	11.8082	10.5374	11.3768	9.63084	10.6134
PI42C	7.43202	9.30123	9.88632	10.2481	11.6461	10.6918	10.5011	10.8479	11.0688	11.759	11.306	11.0906	12.0882	11.3086	10.9156
PI51A	8.54368	11.855	11.523	7.98764	10.7514	10.6597	10.9351	10.3459	10.0801	10.9967	9.85118	11.2015	10.8364	11.3537	10.7044
PI51B	0	0.675364	2.65028	0.732747	3.58816	3.99568	0.560642	6.83614	1.11876	6.06382	6.59206	5.43468	1.23591	6.17132	1.89499
PI51C	7.92522	9.30532	9.89933	7.16281	7.76063	9.27617	9.31218	10.008	10.1125	9.62726	9.87287	10.5329	9.39207	9.42477	11.034
PK3C3	12.831	9.30939	8.96129	9.18014	7.65594	8.35559	7.32168	9.44675	8.58984	8.15738	8.613	8.36776	8.18507	7.93286	7.76274
VIP1	10.0584	8.68777	9.29764	9.10584	2.68925	10.466	9.8106	8.86033	9.69948	10.0046	9.21551	10.4365	10.4486	9.57544	10.6638
VIP2	8.38706	9.69436	10.0728	10.0434	9.58845	9.59345	10.536	10.3376	9.24633	8.72176	10.0053	9.24002	8.57	9.22984	9.20886
