# Supplementary material for: Proteomic analysis defines kinase taxonomies specific for subtypes of breast cancer
Source: Oncotarget. 2018 Jan 29;9(21):15480–97. doi: 10.18632/oncotarget.24337 (PMC5884642; doi:10.18632/oncotarget.24337)
Supplement: Supplementary file 7 [file oncotarget-09-15480-s007.xlsx]

## Sheet: Sheet1
Kinase	SUM159 (100nM Trametinib)	HCC1806 (100nM Trametinib)	SKBR3 (300nM Lapatinib)	MCF7 (1uM BKM120)
AAK1	1.24682	1.19287	1.11126	1.10313
AAKB1	0	0	0	0
AAKB2	0	0	0	0
AAKG1	0	0	0	0
AAKG2	0	0	0	0
AAPK1	1.1688	0.939619	1.50528	1.53369
ABL1	1.08205	1.10162	0.911572	1.08231
ABL2	0.850944	0.779494	0.876911	1.11513
ACK1	1.30728	0.922545	0.932648	0.929152
ACV1B	1.15495	0.844848	1.50085	0.844233
ACVR1	1.81118	0.804889	1.03845	1.20345
ADCK1	0	0	1.08017	1.12796
ADK	1.81991	1.00209	1.838	0
AGK	0.966523	0.871883	0.852	0
AKT1	2.08551	0.620988	1.04	0
AKT2	1.06227	0	1.389	0
AKT3	0	0.830876	0	0
ALPK2	0	0	0	2.1677
ARAF	0.63363	0.401299	1.58489	0
ATM	1.55319	1.53339	0	0
ATR	0.379764	0	0	0
AURKB	0.125178	0.605733	0	1.40605
AVR2A	0.481263	1.038	1.72187	1.18032
AVR2B	0	0	0	0.990832
BAZ1B	0	0	0	0.928966
BCKD	1.35267	0.965001	0	0
BMP2K	0.812765	0.784285	0.855492	1.04987
BMPR2	1.32728	1.55374	1.22067	1.60912
BMR1A	0.857633	0.740908	0.950418	0.761976
BMR1B	1.6079	0	0	0
BRAF	1.21882	1.1829	1.06195	1.29972
BRD2	0	0	0	0.691831
BRD3	0	0	0	1.11805
BRSK1	0	0	0	0.731139
BUB1	0.055917	0.801258	0	0.608135
CABL2	0	0	0.934137	0
CDK1	0.312694	0.847936	0.390925	0.490643
CDK10	0.772027	0.661999	1.33239	1.90546
CDK12	0.661793	0.796	0	0
CDK14	1.3576	1.52118	0	0
CDK16	0.925238	0.904453	0.80818	0.962362
CDK17	0.772038	0.514256	1.14255	1.17602
CDK18	0	0.861113	0.973583	0.869545
CDK19	0.625633	0	0	0.950476
CDK2	0.567376	1.09382	0.623858	0.727047
CDK20	0	0	0	0
CDK3	0.336595	0	0	0
CDK4	0.396022	0.657295	0.670141	0.401504
CDK5	1.88334	0.973456	1.68418	1.162
CDK6	0.143018	0.544863	1.03534	3.28542
CDK7	0.550575	0.740382	0.872107	0.883893
CDK8	0.480169	0.654576	0.827284	0.861361
CDK9	0.605704	0.704065	1.05473	0.985566
CDKL4	0	0	1.512	0
CDKL5	2.72505	0	0	0
CHK1	0.154037	0.59619	0.786	0
CHK2	0.497136	0.932241	0.957	0
CHKA	0.771956	0.893871	0	0.937747
CHKB	2.37069	0.979338	1.6293	1.08978
CLK1	0.382733	0.754645	0	0.862592
CLK2	0.661685	0.689108	1.243	1.01862
CLK3	0.469844	0.691	0.951	0
CLK4	1.02839	0	1.13763	1.1695
CSF1R	0	0	0.668	0
CSK	0.712561	0.852036	1.04548	1.05926
CSK21	0.978461	1.1884	0.969158	1.21867
CSK22	1.09123	0.933773	1.12626	0.907005
CSK23	0	0	0.898	0
CSK2B	0	0	0	0
CTRO	0	1.36799	0	0
DAPK2	0	1.625	0	0
DAPK3	1.20886	0.922308	0	0
DCK	0.677588	1.03734	0.97358	1.65633
DDR1	8.05613	1.85628	2.15286	0.707736
DMPK	0	0.747301	1.33593	0.888939
DYR1A	0.915088	0.985707	0.877	1.19709
DYRK2	0.421651	0	0	0
DYRK4	0	0	0	0.963829
E2AK1	0.282408	0.587148	1.40745	0.86869
E2AK2	0.846815	0.862812	1.171	0
E2AK3	2.51026	0	0	0
E2AK4	1.55687	0.880597	1.05104	0
EGFR	1.08612	1.30426	0.28158	0
EPHA1	0	0.928145	1.03377	1.14932
EPHA2	0.47193	0.541733	0.341148	0.985757
EPHA3	0.287942	0.69	0	0.776756
EPHA4	1.57541	4.97163	0.805478	0.637135
EPHA7	1.12901	1.56477	0	0
EPHAA	0	0	0	1.12892
EPHB2	0.858533	1.27557	0	0.69076
EPHB3	0	1.94176	1.44734	1.00754
EPHB4	1.78502	1.01854	1.03448	1.02389
EPHB6	7.19537	0	1.00003	0
ERBB2	0	0	1.05366	0
ERBB3	0	0	0	1.09648
ERN1	0.683019	0.763983	0.963	1.56348
FAK1	0.866399	1.03356	1.26242	1.71129
FAK2	1.90929	1.01836	1.11453	0
FER	1.11129	1.17185	1.29009	1.17164
FES	0	0	0	0.765597
FGFR2	0	3.04835	1.11774	1.07182
FGFR3	0	1.60834	0	0
FGFR4	0	0.656	0	0
FN3K	5.97477	1.29613	1.205	1.55092
FRK	0	2.48054	2.18472	0.939202
FYN	3.1634	1.70707	0	1
FYV1	3.60035	0	1.036	0
GAK	1.16515	1.0448	1.02526	1.11843
GALK1	0	0	0	1.10705
GRK6	1.09534	0	0	0
GSK3A	0.711111	0.880625	1.07053	1.38206
GSK3B	1.01987	1.00887	1.06836	0.773705
HASP	0	1.47114	0	0
HCK	0	0	0	1.18133
HIPK2	0.792095	0.866	0	0
HXK2	0	0	1.465	0
ICK	1.48023	0	1.07337	2.67917
IGF1R	0.996537	1.57787	1.19124	2.00018
IKKA	0.669175	0.781063	1.08123	0.997615
IKKB	1.40137	1.0855	1.1018	0.906539
IKKE	1.50926	1.74257	0	0
ILK	1.45923	1.15929	1.24455	0.898149
INSR	1.15827	1.97829	1.18986	3.44847
IPMK	0.963671	0.904556	1.25079	0.984887
IRAK1	1.046	0.79057	1.082	1.05216
IRAK3	0	0.966088	0	0
IRAK4	1.55942	1.00675	1.331	1.06666
JAK1	1.97919	1.17581	1.46012	0.988139
K6PL	0	0	0	0.870964
K6PP	0.784023	0.994048	0	0
KAPCA	1.35268	1.171	1.081	0.563147
KAPCB	1.85101	1.27602	1.447	1.18532
KAPCG	6.29396	0	0	0
KC1A	0	0.831545	0.726315	1.01365
KC1AL	0	0	0.772681	0
KC1D	0.927223	0.892	1.04973	0.716703
KC1E	0.721182	0.701861	0.731	0
KC1G1	1.49372	0.977511	0.950098	1.56849
KC1G2	1.17544	0.817751	1.01497	0.654124
KC1G3	0.580978	1.188	1.44936	0.955713
KCC1A	1.30793	0	0	0
KCC2B	0	0	0.948009	1.43913
KCC2D	2.26258	1.06759	1.0953	1.51523
KCC2G	1.21794	1.59705	1.29154	2.03124
KCC4	0.970906	0.796608	0	0
KGP1	0	0	1.273	0
KHK	0	0.92776	0	0
KIT	0	6.49597	0	0
KITM	3.73521	1.29178	0	0
KKCC1	1.10917	0.735799	0	0
KKCC2	0.932992	0	0	0
KPB1	0	0	0	0
KPCA	1.32563	1.1015	1.3244	1.05157
KPCB	0	0	0	1.21339
KPCD	1.47794	1.2123	1.22173	2.06551
KPCD1	0.795237	1.50265	0	1.0776
KPCD2	1.08933	1.06444	1.03506	1.90415
KPCD3	1.36958	1.0633	0.879172	1.2958
KPCG	0	0	0.608	0
KPCL	0	0	0	0
KPCT	0	1.06358	0	0
KPYM	2.56972	0.907262	1.681	0
KS6A1	1.22445	1.08566	0.876237	1.15742
KS6A2	0	0	0.867	0
KS6A3	0.990551	1.06928	0.968703	0.994
KS6A4	0.788231	0.867058	1.19877	0.80587
KS6A5	0.575591	1.10723	1.69422	1.14385
KS6A6	0	0	0.828213	1.30617
KS6B1	0.637002	0.984909	0.955	0.608955
KSYK	0	1.28882	1.189	0
KT3K	1.04559	1.09035	1.21517	2.37817
LATS1	0.749379	0.847628	0	0.83638
LATS2	0.847047	0	0	0
LCK	0	0.612242	0	0
LIMK1	0.856607	0.900491	1.34216	0.888211
LIMK2	0.87474	1.5079	1.31104	0
LYN	1.39411	0.949589	0	1.22228
M3K1	0.509355	0.754315	0.444631	1.1415
M3K11	1.04424	1.11251	0.975927	0.998766
M3K12	0	0	0.930483	0
M3K13	0	0	1.19124	0
M3K2	1.45969	1.00403	0.870617	0.917871
M3K3	1.17203	1.02597	0	1.11661
M3K4	0.866158	1.38094	0.778661	0
M3K5	0.230342	0	0	0
M3K6	0.120736	0	0	0
M3K7	0.612361	0	0	0
M3K9	2.38201	0.542045	1.65959	0
M3KL4	0.568125	0.561004	0	0
M4K2	1.18002	0	0	0
M4K3	1.12952	0.912571	1.147	0
M4K4	0	1.26952	0	0.704693
M4K5	1.23778	1.00716	0.841505	0.823494
MAGI3	0	0	0	0
MAK	0	0	0	0.789691
MARK1	1.32524	1.20096	0	0
MARK2	7.1934	0.943078	1.50266	1.05258
MARK3	0.749399	0.885041	1.10111	0.911778
MARK4	2.60907	0	0	0
MAST3	4.21443	0	0	0
MELK	0.253421	1.03315	0	0
MET	1.02503	1.3577	0	0
MINK1	1.20202	1.06551	1.10662	0
MK01	1.51	1.1979	1.13214	0.711251
MK03	2.63403	1.27175	1.21645	1.03595
MK04	0	0	0	0
MK06	0.288502	0	0	0
MK08	0.667798	1.11397	1.18845	0.985732
MK09	1.05887	0.965041	0.993316	1.40427
MK11	3.3019	1.69082	1.03562	0
MK12	0	0	0	0
MK13	0	1.05179	0	0
MK14	1.45827	1.09051	1.03305	1.03525
MLKL	0	0	0.626	0
MLTK	0.716299	0.858279	0.700121	0.91348
MP2K1	0.035727	0.069148	0.942894	0.803808
MP2K2	0.073561	0.094577	0.992135	1.04644
MP2K3	1.2531	0.850262	1.141	0
MP2K4	1.18213	0.962482	0.682	0.946237
MP2K5	2.06421	1.44576	2.0361	0.809096
MP2K6	0	2.3001	1.272	0
MRCKB	1.91938	1.23717	1.15432	1.26102
MRCKG	0	0	0	1.18032
MST4	0	0.893306	1.177	0.801678
MTOR	1.21616	1.14824	1.12301	1.20367
MYLK3	0	0	2.251	0
NDKB	0	0	0	0.847227
NDKM	1.32704	1.07137	0	0.429004
NEK1	1.47739	1.00366	0	0
NEK11	0	1.55426	0	0
NEK2	0.085891	0.627406	0.578093	0.685488
NEK3	0.721967	0.697197	0.884	0
NEK9	1.49635	1.07132	1.78753	2.07494
NIM1	0	0	0.812	0
NLK	0.728862	0	0	0
NUAK1	2.57259	0.987465	0	0
NUAK2	0.987234	0.503956	0	0
OXSR1	1.14602	0.845633	1.109	0
P3C2A	1.30372	1.00663	0	0
P4K2B	0.97801	0.913913	0	0
PAK4	0.712796	0.974317	1.08065	0.784696
PAK6	0	0.965	0	0
PASK	0.324	1.59236	0	0
PCKGM	0	0	0	2.12814
PDK1L	0.162782	0	1.22	0
PDPK1	0	0.952	0.874	0
PDPK2	0	0	1.383	0
PDXK	2.43926	1.28697	1.549	2.48676
PGK1	0	0	2.186	0
PHKG2	1.22669	0.855469	1.05666	0.845665
PI3R4	0.978727	0.919079	0.954993	0.937562
PI42A	1.61837	0.946913	0.956915	1.29857
PI42B	1.37552	0.923584	0.597936	1.1764
PI42C	1.75237	1.0357	1.23	0.412303
PI4KA	1.5363	0	0.993	0
PI51A	0.792787	0.83257	0	0.946237
PI51C	1.59581	1.08096	0	0
PK3C3	0.924441	0.914068	0	1.21036
PKN1	1.53315	0.802903	0.915	0
PKN2	0.786079	0.956009	1.158	0
PKN3	0.406704	0	0	0
PLK1	0.051079	0.483196	0.663	0.603899
PLK4	0.222267	0.725581	0.496592	0
PMYT1	0.169529	0.77684	0.285216	0.506487
PRKDC	1.15623	1.1767	2.16645	1.58054
PRKX	0.758915	0	0	0
PRPK	1.15679	1.30233	1.07856	1.10874
PTK6	0	1.18013	1.00763	1.05829
RAF1	32.146	0	0.627	0
RET	0	0	0	0.998708
RIOK2	0.544738	0.67395	0.830627	0.92072
RIPK1	1.30035	1.00788	0	0
RIPK2	0.94132	0.869645	0.735172	1.27544
RIPK3	0	3.13312	1.69988	0
RIPK4	0	1.70276	0	0
ROCK1	1.2977	1.03377	0	0.977496
ROCK2	1.50302	0.943853	1.10841	0.92045
RON	0	1.00378	1.424	0
SG196	0.677133	1.037	0	0
SG223	0	0	0	0.847227
SGK3	0.872783	0.899992	0	0
SGK71	0	0	0.868	0
SIK1	0.734689	0.935254	1.47231	0.873057
SIK2	1.16327	1.15651	1.06697	1.21198
SIK3	0	0	1.01487	0.943665
SLK	0.898294	0.844703	1.09279	1.57941
SMG1	0	0	0.875	0
SRC	1.45256	1.34122	1.15129	0.83736
SRPK1	0.58396	0.599441	0.93271	0.558516
SRPK2	1.22451	1.03204	0	1.08381
ST17A	0.474732	0.705414	0	0
ST17B	0.262879	0.849446	0	0
ST32C	1.10643	0	1.052	0
ST38L	2.21599	1.1347	1.24	0
STK10	1.10382	0.603632	1.07973	1.54317
STK11	1.37585	1.08893	0	0
STK16	1.12927	1.04291	1.0483	1.22751
STK24	0.868615	0.941932	1.074	0
STK25	1.96548	0.996	0	0
STK3	0.933752	0.817732	1.68999	0.893955
STK35	0.374786	0.701807	1.49968	1.08643
STK36	1.61192	0	0	0
STK38	1.78282	1.3445	1.759	0
STK4	0.481518	0.741306	0.971979	0.939724
STK6	0.064555	0.613756	0.14397	0.241579
STRAA	1.09781	1.06097	0.82597	1.17514
STRAB	1.39552	0	0.809096	0
TAOK1	1.53532	0.959979	0	0.917008
TAOK2	1.45222	0.997143	1.01527	1.52364
TAOK3	1.6558	0.843685	0	0.744732
TBCK	0	0	0	0
TBK1	0.949962	0.939941	0.996527	1.06444
TEC	1.14654	0.741904	1.12705	1.05474
TESK1	2.03092	1.047	1.04035	1.25351
TESK2	0	0	1.57776	0.871296
TGFR1	2.77257	1.08956	1.12727	1.88145
TGFR2	0.878045	0.524685	0	1.28152
TIF1B	0.842498	0.881517	0	0
TITIN	1.14754	0	0	1.5606
TLK1	0.943194	1.15055	0	1.07412
TLK2	0	0.9576	1.20494	1.86399
TNIK	2.06916	0.817595	1.176	0
TNK1	2.71194	1.33566	1.09674	0.731339
TTK	0.123711	0.68712	0.53601	0.68499
TYK2	0.954294	1.20586	1.25958	1.3654
TYRO3	1.44908	1.29405	0	0
UFO	1.20994	0.576273	0	0
ULK1	2.81264	0	0	0.436516
ULK3	1.67013	0.893526	1.28441	1.37439
VRK2	0.880382	0.990118	1.065	0
WEE1	0.369455	0.84875	0.908199	1.22757
YES	1.26717	1.30239	1.30448	1.39821
