# Supplementary material for: Proteomic analysis defines kinase taxonomies specific for subtypes of breast cancer
Source: Oncotarget. 2018 Jan 29;9(21):15480–97. doi: 10.18632/oncotarget.24337 (PMC5884642; doi:10.18632/oncotarget.24337)
Supplement: Supplementary file 8 [file oncotarget-09-15480-s008.xlsx]

## Sheet: Sheet1
Subnetwork	1	2	3	4	5	6	7	8	9	10	11	12	13	14	15	16
Kinases	M3K5	CDK1	EPHA1	ABL2	AAPK1	BUB1	PI3R4	MARK3	MTOR	CSK	MARK1	ABL1	ERBB2	BMR1A	ILK	PI51C
	M3K6	STK3	EPHA3	EGFR	AAPK2	GSK3B	SRPK2	RAF1	PRKDC	CDK5	MARK2	BMP2K	FAK1	ACV1B	K6PL	PI42B
	MK14	CDK2	EPHA4	FYN	MARK4	PDPK1	AKT1	KPYM	ACVR1	EPHA5	STK11	CDKL5	KCC2A	AVR2A	IKKE	PI51A
	VRK2	WEE1	EPHB2	JAK1	PK3C3	TTK	AKT2	KPCD	CDK14	EPHA7	TAOK1	KPCD1	FGFR4	BMPR2	PDXK
	IRAK1	AURKB	EPHB3	BRAF	SIK1	KS6A2	CHK1	GSK3A	IKKB	HCK	STK24	CLK1	SRPK1	LIMK1	SLK
	M3K11	PLK1	EPHB6	PTK6	SIK2	MK01	CLK2	AKT3	OXSR1	SRC	MST4	CLK4	KCC2D	MRCKA	PI4KA
	MP2K4	CDK8	MET	TBK1	SIK3	KS6A1	CSK21	ARAF	TGFR1	AGK	ERN1	PI42A	KCC2G
	MP2K1	AAK1	YES	FGFR1	STRAA	KS6A3	FYV1	KPCA	CSK22	GAK	TAOK3	PAK4	PHKG2
	M3K1	CDK3	ACK1	FGFR2	TIF1B	KS6A6	IKKA	MP2K2	CDK9	CHKA	MELK
	MK10	CDK6	LYN	FGFR3	KAPCB	KS6B1	P4K2B	DMPK	RIOK2	EPHB1	STK25
	KS6A5	CDK7	RON	KSYK	CHK2	PMYT1	PKN2	KPCD3	E2AK4	M4K5	ST38L
	MK09	GWL	ROCK1	FRK	KPCD2	MK03	PRPK	NEK1	SG196
	DYR1B	LATS1	EPHB4	TGFR2	DYR1A	TLK2	CLK3	NLK	STK35
	M3K3	MK06	CDK17	M3KL4	KAPCA	INSR	MINK1
	MK08	NEK2	EPHA2	IGF1R	K6PP	KS6A4	TLK1
	MP2K3	NEK9	CDK4	TYK2	KC1A	E2AK2	TNK1
	M4K4	PLK4	DDR1	FER	KC1D	KCC2B
	M3K4	CDK13	PI42C	KT3K	KC1E	TNIK
	MP2K5	CDK12	DAPK3	TEC	KKCC2
	RIPK2	NEK3	ROCK2	FAK2
	IRAK4	CDK16	STK16	PKN3
	KC1G1	CDK18	LIMK2
	KC1G2	CDK19
	MP2K6	E2AK1
	TAOK2	STK38
	MK11	STK10
	MLTK
	M4K3
	M3K2
	PKN1
	MK13
Annotation Results from g:Profiler Link	http://biit.cs.ut.ee/link/xy	http://biit.cs.ut.ee/link/xz	http://biit.cs.ut.ee/link/y0	http://biit.cs.ut.ee/link/y1	http://biit.cs.ut.ee/link/y2	http://biit.cs.ut.ee/link/y3	http://biit.cs.ut.ee/link/y4	http://biit.cs.ut.ee/link/y5	http://biit.cs.ut.ee/link/y6	http://biit.cs.ut.ee/link/y7	http://biit.cs.ut.ee/link/y8	http://biit.cs.ut.ee/link/y9	http://biit.cs.ut.ee/link/ya	http://biit.cs.ut.ee/link/yb	http://biit.cs.ut.ee/link/yc	http://biit.cs.ut.ee/link/yd
Pathway Annotations	Apoptosis - multiple species	Cell cycle	Axon guidance	Prostate cancer	Apelin signaling pathway	Thyroid hormone signaling pathway	B cell receptor signaling pathway	Chronic myeloid leukemia	Th17 cell differentiation	Axon guidance	Intrinsic apoptotic signaling pathway in response to oxidative stress	Signaling by Robo receptor	Dopaminergic synapse	Fluid shear stress and atherosclerosis		Inositol phosphate metabolism
	Dopaminergic synapse	Measles	Developmental Biology	Kaposi's sarcoma-associated herpesvirus infection	Autophagy - animal	TGF-beta signaling pathway	Pancreatic cancer	Non-small cell lung cancer	cell cycle arrest	Developmental Biology	Positive regulation of stress-activated MAPK cascade	BRCA1-cABL complex	Glioma	TGF-beta signaling pathway		Choline metabolism in cancer
	MAPK signaling pathway	FoxO signaling pathway	Axon guidance	Adherens junction	Oxytocin signaling pathway	Melanogenesis	Measles	Phospholipase D signaling pathway	positive regulation of epithelial to mesenchymal transition involved in endocardial cushion formation	Axon guidance	Positive regulation of JNK cascade		Axon guidance	Signaling pathways regulating pluripotency of stem cells		Fc gamma R-mediated phagocytosis
	Th17 cell differentiation	Progesterone-mediated oocyte maturation	Semaphorin interactions	Endocytosis	Wnt signaling pathway	Long-term potentiation	Small cell lung cancer	Sphingolipid signaling pathway	cellular response to leucine starvation	EPH-Ephrin signaling	Establishment of cell polarity		Amphetamine addiction	Cytokine-cytokine receptor interaction		Regulation of actin cytoskeleton
	Epstein-Barr virus infection	Oocyte meiosis	Sema4D in semaphorin signaling	Central carbon metabolism in cancer	Insulin signaling pathway	B cell receptor signaling pathway	Hepatitis C	Acute myeloid leukemia		Ephrin signaling			Circadian entrainment	Signaling by Activin		Phosphatidylinositol signaling system
	Choline metabolism in cancer	p53 signaling pathway	Sema4D induced cell migration and growth-cone collapse	MAPK signaling pathway	Circadian rhythm	Kaposi's sarcoma-associated herpesvirus infection	Toxoplasmosis	Pathways in cancer		EPHA-mediated growth cone collapse			Insulin secretion	Signaling by BMP		Fc epsilon receptor (FCERI) signaling
	Shigellosis	Hippo signaling pathway -multiple species	EPH-Ephrin signaling	Glioma	AMPK signaling pathway	Insulin signaling pathway	Epstein-Barr virus infection	Rap1 signaling pathway		EPH-ephrin mediated repulsion of cells			Necroptosis	Signaling by NODAL		Role of LAT2/NTAL/LAB on calcium mobilization
	Progesterone-mediated oocyte maturation	G2/M DNA replication checkpoint	Ephrin signaling	Phospholipase D signaling pathway	Gap junction	Choline metabolism in cancer	Acute myeloid leukemia	GnRH signaling pathway					ErbB signaling pathway	Regulation of signaling by NODAL		DAP12 interactions
	Rap1 signaling pathway	Cell Cycle	EPHB-mediated forward signaling	Breast cancer	Longevity regulating pathway - multiple species	Adherens junction	Autophagy - animal	Renal cell carcinoma					Tuberculosis			DAP12 signaling
	Inflammatory mediator regulation of TRP channels	Cell Cycle, Mitotic	EPH-ephrin mediated repulsion of cells	Bladder cancer	Hedgehog signaling pathway	Axon guidance	Osteoclast differentiation	mTOR signaling pathway					GnRH signaling pathway			Signaling by EGFR
	Prolactin signaling pathway	Regulation of mitotic cell cycle	EPHA-mediated growth cone collapse	Hepatitis C	Adipocytokine signaling pathway	Proteoglycans in cancer	TNF signaling pathway	Hepatitis B					Calcium signaling pathway			GAB1 signalosome
	Influenza A	APC/C-mediated degradation of cell cycle proteins	RHO GTPases Activate ROCKs	Regulation of actin cytoskeleton	Tight junction	Progesterone-mediated oocyte maturation	Hepatitis B	Dopaminergic synapse					Inflammatory mediator regulation of TRP channels			Signalling by NGF
	Endocrine resistance	Mitotic G2-G2/M phases	PECAM1 interactions	EGFR tyrosine kinase inhibitor resistance	Longevity regulating pathway	Autophagy - animal	Apelin signaling pathway	Insulin signaling pathway					HIF-1 signaling pathway			NGF signalling via TRKA from the plasma membrane
	Fc epsilon RI signaling pathway	G2/M Transition		Natural killer cell mediated cytotoxicity	Aldosterone synthesis and secretion	EGFR tyrosine kinase inhibitor resistance	Fluid shear stress and atherosclerosis	Fc epsilon RI signaling pathway					Gastric acid secretion			PI3K/AKT activation
	Tight junction	Regulation of PLK1 Activity at G2/M Transition		PI3K-Akt signaling pathway	Glucagon signaling pathway	MAPK signaling pathway	mTOR signaling pathway	Long-term potentiation					Melanogenesis			Signaling by SCF-KIT
	Neurotrophin signaling pathway	Centrosome maturation		Pancreatic cancer	Organelle biogenesis and maintenance	Prolactin signaling pathway	FoxO signaling pathway	Long-term depression					Wnt signaling pathway			Signaling by the B Cell Receptor (BCR)
	TNF signaling pathway	Recruitment of mitotic centrosome proteins and complexes		Measles	Assembly of the primary cilium	Aldosterone-regulated sodium reabsorption	Apoptosis	Choline metabolism in cancer					Cholinergic synapse			Downstream signaling events of B Cell Receptor (BCR)
	Colorectal cancer	Loss of proteins required for interphase microtubule organization__from the centrosome		Signaling pathways regulating pluripotency of stem cells	Anchoring of the basal body to the plasma membrane	Oocyte meiosis	T cell receptor signaling pathway	Autophagy - animal					Adrenergic signaling in cardiomyocytes			Signaling by ERBB4
	FoxO signaling pathway	Loss of Nlp from mitotic centrosomes		Melanoma	Degradation of GLI2 by the proteasome	Neurotrophin signaling pathway	Chronic myeloid leukemia	Melanoma					Oxytocin signaling pathway			PI3K events in ERBB4 signaling
	Hepatitis C	AURKA Activation by TPX2		Osteoclast differentiation	CREB phosphorylation through the activation of Adenylate Cyclase	Prostate cancer	HTLV-I infection	FoxO signaling pathway					Glucagon signaling pathway			Signaling by PDGF
	Th1 and Th2 cell differentiation	Cyclin A/B1 associated events during G2/M transition		Ras signaling pathway	Circadian Clock	ErbB signaling pathway	Prostate cancer	Prostate cancer					Aldosterone synthesis and secretion			Downstream signal transduction
	Fluid shear stress and atherosclerosis	Mitotic G1-G1/S phases		FoxO signaling pathway	PKA-mediated phosphorylation of key metabolic factors	Focal adhesion	Adipocytokine signaling pathway	Serotonergic synapse					Proteoglycans in cancer			Signaling by FGFR
	Osteoclast differentiation	G1/S Transition		Rap1 signaling pathway	Loss of proteins required for interphase microtubule organization__from the centrosome	Breast cancer	PI3K-Akt signaling pathway	Natural killer cell mediated cytotoxicity					Oocyte meiosis			Signaling by FGFR1
	Non-alcoholic fatty liver disease (NAFLD)	M Phase		Pathways in cancer	Loss of Nlp from mitotic centrosomes	Non-small cell lung cancer	Chagas disease (American trypanosomiasis)	ErbB signaling pathway					Long-term potentiation			Downstream signaling of activated FGFR1
	Pertussis	Mitotic Prophase		Diseases of signal transduction	Macroautophagy	Platinum drug resistance	Toll-like receptor signaling pathway	Apoptosis					Neurotrophin signaling pathway			PI-3K cascade:FGFR1
	Kaposi's sarcoma-associated herpesvirus infection	Nuclear Envelope Breakdown		Signaling by FGFR in disease	PI3K Cascade	Influenza A	PI3K/AKT Signaling in Cancer	Apelin signaling pathway					MAPK family signaling cascades			Signaling by FGFR4
	Apoptosis	Activation of NIMA Kinases NEK9, NEK6, NEK7		PI3K/AKT Signaling in Cancer	PKB-mediated events	Glioma	Constitutive Signaling by AKT1 E17K in Cancer	Progesterone-mediated oocyte maturation					MAPK1/MAPK3 signaling			Downstream signaling of activated FGFR4
	Salmonella infection	MASTL Facilitates Mitotic Progression		Constitutive Signaling by Aberrant PI3K in Cancer	mTOR signalling	Colorectal cancer	Activation of BAD and translocation to mitochondria	Fc gamma R-mediated phagocytosis					Developmental Biology			PI-3K cascade:FGFR4
	IL-17 signaling pathway	Anchoring of the basal body to the plasma membrane		MAPK3 (ERK1) activation	Energy dependent regulation of mTOR by LKB1-AMPK	Type II diabetes mellitus	PI3K Cascade	PI3K-Akt signaling pathway					Axon guidance			Signaling by FGFR3
	Toll-like receptor signaling pathway	Transcriptional Regulation by TP53		GPVI-mediated activation cascade	AURKA Activation by TPX2	Endometrial cancer	Phospholipid metabolism	Glioma					NCAM signaling for neurite out-growth			Downstream signaling of activated FGFR3
	Toxoplasmosis	Phosphorylation of Emi1		Axon guidance	GLI3 is processed to GLI3R by the proteasome	Acute myeloid leukemia	PI Metabolism	Chemokine signaling pathway					Innate Immune System			PI-3K cascade:FGFR3
	Sphingolipid signaling pathway			NCAM signaling for neurite out-growth		PI3K-Akt signaling pathway	Synthesis of PIPs at the late endosome membrane	Proteoglycans in cancer					Fc epsilon receptor (FCERI) signaling			Signaling by FGFR2
	NOD-like receptor signaling pathway			Immune System		HIF-1 signaling pathway	Synthesis of PIPs at the Golgi membrane	Thyroid hormone signaling pathway					FCERI mediated MAPK activation			Downstream signaling of activated FGFR2
	Hepatitis B			Cytokine Signaling in Immune system		FoxO signaling pathway	Synthesis of PIPs at the early endosome membrane	Hepatitis C					DAP12 interactions			PI-3K cascade:FGFR2
	Amyotrophic lateral sclerosis (ALS)			Signaling by Interleukins		Cell cycle	CTLA4 inhibitory signaling	Endometrial cancer					DAP12 signaling			PIP3 activates AKT signaling
	Tuberculosis			Interleukin-17 signaling		T cell receptor signaling pathway	Regulation of gene expression in beta cells	Melanogenesis					Signaling by PDGF			Negative regulation of the PI3K/AKT network
	Retrograde endocannabinoid signaling			Interleukin-2 signaling		Hepatitis C	AKT-mediated inactivation of FOXO1A	Pancreatic cancer					Downstream signal transduction			PI5P, PP2A and IER3 Regulate PI3K/AKT Signaling
	AGE-RAGE signaling pathway in diabetic complications			Interleukin-3, 5 and GM-CSF signaling		mTOR signaling pathway	AKT phosphorylates targets in the nucleus	Estrogen signaling pathway					Signaling by Insulin receptor			Metabolism of lipids and lipoproteins
	Chagas disease (American trypanosomiasis)			Interleukin receptor SHC signaling		Fc epsilon RI signaling pathway	Downregulation of ERBB2:ERBB3 signaling	Breast cancer					Insulin receptor signalling cascade			Phospholipid metabolism
	Pancreatic cancer			Innate Immune System		Insulin resistance	Transcriptional Regulation by TP53	VEGF signaling pathway					Signalling by NGF			PI Metabolism
	Leishmaniasis			Fc epsilon receptor (FCERI) signaling		Neuronal System	Regulation of TP53 Activity	Signaling pathways regulating pluripotency of stem cells					NGF signalling via TRKA from the plasma membrane			Synthesis of PIPs at the plasma membrane
	Epithelial cell signaling in Helicobacter pylori infection			FCERI mediated MAPK activation		Transmission across Chemical Synapses	Regulation of TP53 Activity through Phosphorylation	Gap junction					Signalling to ERKs
	ErbB signaling pathway			Role of LAT2/NTAL/LAB on calcium mobilization		Neurotransmitter Receptor Binding And Downstream Transmission In The Postsynaptic Cell	Regulation of TP53 Activity through Association with Co-factors	B cell receptor signaling pathway					Signalling to RAS
	GnRH signaling pathway			DAP12 interactions		Activation of NMDA receptor upon glutamate binding and postsynaptic events	AKT phosphorylates targets in the cytosol	HIF-1 signaling pathway					Prolonged ERK activation events
	VEGF signaling pathway			DAP12 signaling		Post NMDA receptor activation events		Bladder cancer					ARMS-mediated activation
	RIG-I-like receptor signaling pathway			Gastrin-CREB signalling pathway via PKC and MAPK		CREB phosphorylation through the activation of Ras		Central carbon metabolism in cancer					Frs2-mediated activation
	T cell receptor signaling pathway			Signal Transduction		RSK activation		Prolactin signaling pathway					Signalling to p38 via RIT and RIN
	Cell-Cell communication			Signaling by Insulin receptor		Cytokine Signaling in Immune system		Neurotrophin signaling pathway					Cytokine Signaling in Immune system
	DSCAM interactions			Insulin receptor signalling cascade		Signaling by Interleukins		T cell receptor signaling pathway					Interferon Signaling
	Cellular responses to stress			MAPK family signaling cascades		Interleukin-17 signaling		EGFR tyrosine kinase inhibitor resistance					Interferon gamma signaling
	Cellular Senescence			MAPK1/MAPK3 signaling		Cellular responses to stress		Ras signaling pathway					Signaling by Interleukins
	Oxidative Stress Induced Senescence			Signaling by ERBB2		Cellular response to heat stress		Colorectal cancer					Interleukin-17 signaling
	Signalling by NGF			Signaling by EGFR		Cellular Senescence		MAPK signaling pathway					Interleukin-3, 5 and GM-CSF signaling
	NGF signalling via TRKA from the plasma membrane			GAB1 signalosome		Senescence-Associated Secretory Phenotype (SASP)		Endocrine resistance					Interleukin-2 signaling
	Signalling to ERKs			SHC1 events in EGFR signaling		Golgi Cisternae Pericentriolar Stack Reorganization		Influenza A					Interleukin receptor SHC signaling
	Signalling to RAS			GRB2 events in EGFR signaling		Signaling by SCF-KIT		Vascular smooth muscle contraction					Signaling by FGFR
	p38MAPK events			Signaling by ERBB4		Signaling by ERBB4		AGE-RAGE signaling pathway in diabetic complications					Signaling by FGFR2
	Nuclear Events (kinase and transcription factor activation)			SHC1 events in ERBB4 signaling		PI3K events in ERBB4 signaling		Gastrin-CREB signalling pathway via PKC and MAPK					Downstream signaling of activated FGFR2
	Immune System			PI3K events in ERBB4 signaling		Signaling by EGFR		Signaling by SCF-KIT					FRS-mediated FGFR2 signaling
	Innate Immune System			Signaling by FGFR		GAB1 signalosome		Signaling by Leptin					Signaling by FGFR3
	Toll-Like Receptors Cascades			Signaling by FGFR1		Signalling by NGF		SOS-mediated signalling					Downstream signaling of activated FGFR3
	Toll Like Receptor 5 (TLR5) Cascade			Downstream signaling of activated FGFR1		NGF signalling via TRKA from the plasma membrane		Interleukin-2 signaling					FRS-mediated FGFR3 signaling
	Toll Like Receptor 9 (TLR9) Cascade			PI-3K cascade:FGFR1		Nuclear Events (kinase and transcription factor activation)		Signaling by ERBB4					Signaling by FGFR1
	Toll Like Receptor 2 (TLR2) Cascade			FRS-mediated FGFR1 signaling		PI3K/AKT activation		SHC1 events in ERBB4 signaling					Downstream signaling of activated FGFR1
	Toll Like Receptor TLR1:TLR2 Cascade			Signaling by FGFR4		Innate Immune System		Signalling by NGF					FRS-mediated FGFR1 signaling
	Toll Like Receptor TLR6:TLR2 Cascade			Downstream signaling of activated FGFR4		Fc epsilon receptor (FCERI) signaling		NGF signalling via TRKA from the plasma membrane					Signaling by FGFR4
	Toll Like Receptor 3 (TLR3) Cascade			FRS-mediated FGFR4 signaling		Role of LAT2/NTAL/LAB on calcium mobilization		Signalling to ERKs					Downstream signaling of activated FGFR4
	Toll Like Receptor 10 (TLR10) Cascade			PI-3K cascade:FGFR4		Toll-Like Receptors Cascades		Signalling to p38 via RIT and RIN					FRS-mediated FGFR4 signaling
	MyD88 cascade initiated on plasma membrane			Signaling by FGFR3		Toll Like Receptor 3 (TLR3) Cascade		Signalling to RAS					Signaling by ERBB4
	Toll Like Receptor 4 (TLR4) Cascade			Downstream signaling of activated FGFR3		Toll Like Receptor 10 (TLR10) Cascade		Prolonged ERK activation events					SHC1 events in ERBB4 signaling
	Activated TLR4 signalling			FRS-mediated FGFR3 signaling		Toll Like Receptor 7/8 (TLR7/8) Cascade		Frs2-mediated activation					Signaling by Type 1 Insulin-like Growth Factor 1 Receptor (IGF1R)
	MyD88-independent TLR3/TLR4 cascade			PI-3K cascade:FGFR3		Toll Like Receptor 4 (TLR4) Cascade		ARMS-mediated activation					IGF1R signaling cascade
	TRIF-mediated TLR3/TLR4 signaling			Signaling by FGFR2		Activated TLR4 signalling		Signaling by VEGF					IRS-related events triggered by IGF1R
	MyD88:Mal cascade initiated on plasma membrane			Downstream signaling of activated FGFR2		MyD88-independent TLR3/TLR4 cascade		VEGFA-VEGFR2 Pathway					IRS-mediated signalling
	Toll Like Receptor 7/8 (TLR7/8) Cascade			PI-3K cascade:FGFR2		TRIF-mediated TLR3/TLR4 signaling		VEGFR2 mediated cell proliferation					SOS-mediated signalling
	MyD88 dependent cascade initiated on endosome			FRS-mediated FGFR2 signaling		Toll Like Receptor 2 (TLR2) Cascade		Interleukin-3, 5 and GM-CSF signaling					Signaling by VEGF
	TRAF6 mediated induction of NFkB and MAP kinases upon TLR7/8 or 9 activation			Signaling by Leptin		Toll Like Receptor TLR6:TLR2 Cascade		Interleukin receptor SHC signaling					VEGFA-VEGFR2 Pathway
	MAP kinase activation in TLR cascade			Signaling by SCF-KIT		Toll Like Receptor TLR1:TLR2 Cascade		MAPK1/MAPK3 signaling					VEGFR2 mediated cell proliferation
	JNK (c-Jun kinases) phosphorylation and activation mediated by activated human TAK1			Signaling by PDGF		MyD88:Mal cascade initiated on plasma membrane		Signaling by PDGF					Signaling by EGFR
	activated TAK1 mediates p38 MAPK activation			Downstream signal transduction		Toll Like Receptor 9 (TLR9) Cascade		Downstream signal transduction					SHC1 events in EGFR signaling
	MAPK targets/ Nuclear events mediated by MAP kinases			Signaling by VEGF		MyD88 dependent cascade initiated on endosome		NCAM signaling for neurite out-growth					GRB2 events in EGFR signaling
	Activation of the AP-1 family of transcription factors			VEGFA-VEGFR2 Pathway		TRAF6 mediated induction of NFkB and MAP kinases upon TLR7/8 or 9 activation		Immune System					Signaling by GPCR
	ERK/MAPK targets			VEGFR2 mediated cell proliferation		Toll Like Receptor 5 (TLR5) Cascade		Innate Immune System					Gastrin-CREB signalling pathway via PKC and MAPK
	Fc epsilon receptor (FCERI) signaling			Signalling by NGF		MyD88 cascade initiated on plasma membrane		Fc epsilon receptor (FCERI) signaling					Signaling by Leptin
	FCERI mediated MAPK activation			NGF signalling via TRKA from the plasma membrane		MAP kinase activation in TLR cascade		DAP12 interactions					Signaling by SCF-KIT
	Nucleotide-binding domain, leucine rich repeat containing receptor (NLR) signaling pathways			PI3K/AKT activation		MAPK targets/ Nuclear events mediated by MAP kinases		DAP12 signaling					RAF/MAP kinase cascade
	NOD1/2 Signaling Pathway			Signalling to ERKs		Activation of the AP-1 family of transcription factors		Signaling by EGFR					Ion channel transport
	Cytokine Signaling in Immune system			Signalling to RAS		CREB phosphorylation		GRB2 events in EGFR signaling					Ion transport by P-type ATPases
	Signaling by Interleukins			Prolonged ERK activation events		ERK/MAPK targets		SHC1 events in EGFR signaling					Muscle contraction
	Interleukin-17 signaling			Frs2-mediated activation		ERKs are inactivated		Signaling by FGFR					Cardiac conduction
	Interleukin-1 signaling			ARMS-mediated activation		DAP12 interactions		Signaling by FGFR2					Phase 0 - rapid depolarisation
	Myogenesis			Signalling to p38 via RIT and RIN		DAP12 signaling		Downstream signaling of activated FGFR2					Ion homeostasis
	CDO in myogenesis			Signaling by Type 1 Insulin-like Growth Factor 1 Receptor (IGF1R)		Advanced glycosylation endproduct receptor signaling		FRS-mediated FGFR2 signaling					Cellular response to heat stress
	Uptake and actions of bacterial toxins			IGF1R signaling cascade		Signaling by FGFR		Signaling by FGFR3					HSF1-dependent transactivation
	Uptake and function of anthrax toxins			IRS-related events triggered by IGF1R		Signaling by FGFR1		Downstream signaling of activated FGFR3					Transmission across Chemical Synapses
	Activation of PPARGC1A (PGC-1alpha) by phosphorylation			IRS-mediated signalling		Downstream signaling of activated FGFR1		FRS-mediated FGFR3 signaling					Neurotransmitter Receptor Binding And Downstream Transmission In The Postsynaptic Cell
				SOS-mediated signalling		PI-3K cascade:FGFR1		Signaling by FGFR1					Activation of NMDA receptor upon glutamate binding and postsynaptic events
				RAF/MAP kinase cascade		Signaling by FGFR4		Downstream signaling of activated FGFR1					Unblocking of NMDA receptor, glutamate binding and activation
				Signaling by the B Cell Receptor (BCR)		Downstream signaling of activated FGFR4		FRS-mediated FGFR1 signaling					Post NMDA receptor activation events
				Downstream signaling events of B Cell Receptor (BCR)		PI-3K cascade:FGFR4		Signaling by FGFR4					CREB phosphorylation through the activation of CaMKII
				PIP3 activates AKT signaling		Signaling by FGFR3		Downstream signaling of activated FGFR4					CREB phosphorylation through the activation of Ras
				Negative regulation of the PI3K/AKT network		Downstream signaling of activated FGFR3		FRS-mediated FGFR4 signaling					Ras activation uopn Ca2+ infux through NMDA receptor
				PI5P, PP2A and IER3 Regulate PI3K/AKT Signaling		PI-3K cascade:FGFR3		RAF/MAP kinase cascade					Glutamate Binding, Activation of AMPA Receptors and Synaptic Plasticity
				PTK6 promotes HIF1A stabilization		Signaling by FGFR2		RAF activation					Trafficking of AMPA receptors
				MAPK1 (ERK2) activation		Downstream signaling of activated FGFR2		MAP2K and MAPK activation
						PI-3K cascade:FGFR2		Negative regulation of MAPK pathway
						Signaling by the B Cell Receptor (BCR)		Negative feedback regulation of MAPK pathway
						Downstream signaling events of B Cell Receptor (BCR)		HuR (ELAVL1) binds and stabilizes mRNA
						Signaling by PDGF		Disease
						Downstream signal transduction		Diseases of signal transduction
						PIP3 activates AKT signaling		AKT phosphorylates targets in the cytosol
						Developmental Biology		Signaling by ERBB2
						Axon guidance		Platelet activation, signaling and aggregation
						L1CAM interactions
						Recycling pathway of L1
						Negative feedback regulation of MAPK pathway
						Gastrin-CREB signalling pathway via PKC and MAPK
						Signaling by Insulin receptor
						Insulin receptor signalling cascade
						Signal attenuation
						Signaling by Type 1 Insulin-like Growth Factor 1 Receptor (IGF1R)
						IGF1R signaling cascade
						IRS-related events triggered by IGF1R
						IRS-mediated signalling

## Sheet: Sheet2
Subnetwork	1	2	3	4	5	6	7	8	9	10	11	12	13	14	15	16
P-Value	0.017	5.25e-07	1.08e-14	7.99e-05	0.000323	0.00591	0.00383	0.000103	0.0177	4.93e-05	0.00238	0.00789	0.0144	0.00325		4.15e-05
	0.000542	0.0496	7.66e-10	0.0351	7.34e-06	0.0422	0.00295	4.4e-07	0.0225	0.0338	0.000891	0.0499	0.0019	3.98e-06		0.0249
	1.05e-25	0.0455	2.14e-12	5.19e-07	0.000538	0.00321	0.000689	0.00169	0.00639	0.000729	0.0439		0.0011	3.14e-05		0.0202
	0.000156	0.0166	0.00136	0.0144	0.00925	2.62e-09	0.00651	0.000731	0.0179	0.000265	0.000311		0.00208	0.000425		0.00114
	1.22e-07	0.0361	3.58e-05	0.000886	0.00853	0.0269	0.0237	3.79e-05		0.0316			0.00585	0.00213		0.000112
	0.0369	0.00628	0.00267	0.000936	2e-05	0.0269	0.0139	0.00528		0.000745			0.00407	2.52e-05		0.0107
	2.32e-07	0.0437	7.3e-21	0.0255	0.000182	1.84e-05	0.00325	0.000251		1.73e-05			0.028	0.0063		0.00109
	2.94e-06	0.00794	8.54e-06	0.0181	0.0387	0.00321	0.00189	0.000262					6.37e-07	0.0018		0.00594
	0.00857	6.73e-07	2.61e-15	0.0176	0.000388	0.0269	0.0221	7.3e-05					0.0345			0.00538
	1.55e-07	9.01e-08	3.58e-17	0.00616	1.47e-06	0.0281	0.0207	0.00192					0.00515			0.00575
	4.82e-07	0.000109	8.17e-14	0.000581	0.0189	0.00333	0.0135	0.00164					2.34e-05			0.000272
	1.11e-09	0.000109	0.000798	0.00588	0.018	3.78e-10	0.0311	0.0332					0.00641			0.0129
	3.94e-06	7.05e-06	0.0487	1.07e-06	4.25e-05	0.0086	0.0258	0.00139					0.000117			0.00691
	2.5e-12	6.54e-06		0.0103	0.0304	0.00135	0.0275	8.23e-05					0.00279			0.000272
	0.0281	0.00455		2.32e-05	1.81e-06	3.12e-05	0.035	7.3e-05					0.0068			0.00457
	2.07e-18	0.0036		0.000786	0.0466	0.0269	0.0226	4.67e-05					0.0191			0.00297
	1.44e-13	0.0036		0.0131	0.0365	7.04e-05	0.0275	0.00038					0.00975			0.00096
	0.0056	0.00183		0.000747	0.00295	4.62e-11	0.0118	0.00104					0.0194			0.00473
	3.14e-05	0.00183		0.00105	0.0249	4.62e-11	0.00399	9.23e-05					0.0228			0.000254
	0.000618	0.00216		1.6e-05	0.0116	0.00195	0.00837	2.3e-05					0.000127			0.00633
	6.29e-05	1.69e-07		2.53e-05	0.0408	5.29e-05	0.00721	0.000229					0.00352			0.0052
	3.57e-09	0.00147		0.0116	0.00552	0.0454	0.00337	0.0214					4.48e-05			0.00644
	1.13e-06	0.0204		0.000324	0.0375	0.0135	0.0262	0.000946					0.0116			0.00503
	0.0157	0.0492		7.1e-05	0.0375	0.0157	0.0111	3.11e-06					0.00199			0.00481
	1.81e-08	0.0289		0.00065	0.0359	0.0291	0.0114	0.0412					0.0116			0.000254
	1.39e-05	0.0281		0.0498	0.00132	0.0257	0.0221	0.0387					4.64e-07			0.00481
	0.0114	4.7e-05		0.000144	0.0075	0.0208	0.00042	0.0124					1.73e-07			0.00469
	1.44e-06	0.0355		2.92e-05	0.00695	0.0173	0.0227	0.000251					0.00116			0.000254
	7.64e-05	0.00696		0.0355	0.0026	0.00805	0.0145	0.0447					2.19e-05			0.00485
	7.16e-14	0.0104		0.037	0.0425	0.000228	0.0116	7.18e-07					3.16e-07			0.00469
	3.43e-10	0.0119		0.000896	0.0249	0.0134	0.0187	0.00416					0.00459			0.000254
	6.74e-07			9.64e-05		0.00331	0.0119	0.000212					6.24e-06			0.00614
	9.64e-06			0.00475		0.000105	0.000177	0.000706					1.12e-06			0.00469
	0.00106			5.98e-06		0.00886	0.000125	0.0355					1.93e-06			0.000254
	2.02e-06			1.58e-07		0.00716	0.0498	2.61e-05					1.58e-06			0.000254
	7.31e-07			9.02e-06		0.00374	0.0498	0.0158					2.19e-06			0.000105
	0.0011			8.87e-08		0.000409	0.00131	0.00445					1.48e-06			8.33e-05
	0.000124			1.2e-07		5.3e-12	0.00782	0.000365					8.05e-07			0.0451
	6.34e-09			5.76e-05		0.0237	0.0169	0.00164					5.03e-07			0.00122
	0.00716			0.00197		1.39e-09	0.00433	4.99e-05					9.08e-06			7.52e-05
	0.000399			1.06e-05		0.000108	6.98e-05	0.0412					2.6e-06			1.97e-05
	3.21e-07			2.05e-05		3.2e-06	0.0221	0.0105					2.3e-07
	0.00123			0.000414		1.85e-07	0.0197	0.00577					1.95e-07
	2.56e-18			4.13e-05		2.15e-11	5.25e-05	0.0158					1.77e-07
	0.00526			3.2e-05		9.86e-12		0.00106					1.65e-07
	3.95e-07			0.00245		1.5e-12		7.75e-05					1.69e-07
	0.0029			6.49e-05		1.04e-15		0.00577					1.65e-07
	0.0443			0.000275		0.0173		0.00078					0.000157
	2.04e-06			0.000163		0.0242		0.0177					0.0345
	5.61e-06			6.59e-06		0.000852		2.04e-06					0.00344
	8.37e-10			1.84e-06		4.09e-05		0.00953					2.01e-05
	9.56e-12			0.025		0.0032		0.00369					5.91e-07
	5.29e-06			0.000674		6.5e-05		0.00062					2.89e-07
	0.00307			0.000898		0.000112		0.000324					2.36e-07
	0.0493			4.14e-05		0.0498		0.0032					2e-07
	0.0434			4.14e-05		0.0016		1.55e-05					2.26e-06
	0.000623			0.000437		0.00171		0.0158					2.06e-06
	0.00493			4.14e-05		0.000258		0.000897					1.2e-06
	1.37e-05			0.000802		0.00249		5.03e-06					1.53e-07
	1.27e-07			0.000866		0.000289		0.0295					1.29e-06
	1.48e-18			0.000501		1.6e-06		0.026					1.2e-06
	2.74e-22			0.000455		2.54e-07		0.0348					1.53e-07
	2.32e-21			0.000802		5.25e-08		0.000196					1.38e-06
	1.46e-21			4.26e-05		0.000289		0.026					1.27e-06
	1.46e-21			0.000455		0.0118		1.57e-06					1.53e-07
	1.46e-21			0.000429		0.00807		3.01e-07					1.27e-06
	7.54e-17			4.26e-05		0.00279		0.0343					1.2e-06
	2.74e-22			0.000802		0.00056		0.0277					1.53e-07
	2.74e-22			0.000464		6.97e-05		0.0309					1.22e-06
	9.6e-20			0.000429		3.08e-05		0.029					1.49e-07
	2.5e-20			4.26e-05		5.11e-05		0.0281					5.14e-07
	7.54e-17			0.000802		0.000221		0.0277					5.03e-07
	7.54e-17			0.000779		0.00014		4.73e-06					5.03e-07
	1.46e-21			0.000429		6.97e-05		4.01e-06					4.64e-07
	1.25e-21			0.000802		6.97e-05		3.4e-05					1.49e-07
	1.25e-21			4.26e-05		5.39e-05		0.0397					1.08e-06
	9.02e-22			5.17e-05		5.39e-05		0.0313					9.34e-07
	1.98e-19			8.95e-07		5.39e-05		0.0286					2.05e-07
	2.3e-10			0.000836		5.39e-05		2.4e-07					1.81e-06
	3.36e-10			0.00054		6.3e-05		1.42e-07					1.49e-07
	8.96e-09			1.96e-05		5.11e-05		0.042					1.49e-07
	1.86e-09			1.63e-05		4.59e-05		0.0177					0.00417
	0.00331			5.92e-05		3.08e-05		0.000327					5.84e-06
	0.00789			0.00397		3.08e-05		0.000957					1.82e-07
	0.00122			0.00101		6.72e-06		2.03e-07					1.14e-06
	1.28e-07			0.000898		1.67e-07		1.56e-07					1.49e-07
	8.96e-09			6.75e-05		0.0247		1.86e-07					0.0405
	5.11e-10			5.61e-05		2.54e-05		0.026					0.000837
	3.25e-12			5.03e-05		2.61e-08		0.026					0.0361
	1.47e-12			4.76e-05		0.0427		2.5e-07					0.0122
	2.14e-07			4.63e-05		0.00265		2.21e-07					0.000435
	0.00864			4.63e-05		0.00219		1.08e-07					0.00071
	0.00864			7.53e-06		0.0427		0.0264					0.00457
	0.000126			7.33e-06		0.00308		1.19e-07					0.000223
	2.94e-06			7.33e-06		0.00192		1.08e-07					0.0447
	0.0498			0.000148		0.00177		0.0264					0.0133
				4.14e-05		0.000258		1.3e-07					0.000306
				4.14e-05		0.00177		1.16e-07					1.97e-05
				0.00281		0.00168		0.0264					0.000223
				0.00686		0.000258		1.16e-07					1.97e-05
				0.000802		0.0018		1.08e-07					0.000105
				0.000188		0.00168		0.0264					2.8e-05
				0.000129		0.000258		0.026					0.000129
				0.0166		0.00281		2.69e-06					0.000129
				0.0285		0.00168		1.56e-05
						0.000258		1.93e-05
						0.0138		0.00404
						0.00226		0.0121
						0.00299		0.0382
						0.00205		0.000278
						0.000258		0.0209
						0.00174		0.00484
						5.79e-06		0.0469
						1.57e-08
						3.85e-10
						0.00827
						0.00758
						0.00115
						0.00073
						0.000119
						0.0145
						0.0143
						0.0143
						0.0134
