# Supplementary material for: Proteomic analysis defines kinase taxonomies specific for subtypes of breast cancer
Source: Oncotarget. 2018 Jan 29;9(21):15480–97. doi: 10.18632/oncotarget.24337 (PMC5884642; doi:10.18632/oncotarget.24337)
Supplement: Supplementary file 9 [file oncotarget-09-15480-s009.xlsx]

## Sheet: Sheet1
Kinase	AAK1	ADCK1	BCKD	BMP2K	CDK10	CDK12	CDK13	CDK14	CDK16	CDK17	CDK18	CDK19	CDK7	CHKB	CLK1	CLK2	CLK3	CLK4	CSK23	DAPK3	DMPK	DYR1A	DYR1B	ERN1	FN3K	FYV1	GAK	GWL	IPMK	K6PL	K6PP	KT3K	M3K1	M3K2	M3K3	M3K4	M3K5	M3KL4	M4K3	M4K5	MELK	MINK1	MRCKA	MRCKB	NDKM	NEK1	NEK2	NEK3	NEK9
Classification	Understudied	Tdark/Understudied	Tbio/Understudied	Understudied	Tbio/Understudied	Tbio/Understudied	Understudied	Understudied	Understudied	Understudied	Understudied	Understudied	Understudied	Tbio	Understudied	Understudied	Understudied	Understudied	Tdark	Understudied	Understudied	Understudied	Understudied	Understudied	Tbio	Tbio	Understudied	Tbio/Understudied	Tbio	Tbio	Tbio	Tbio	Understudied	Understudied	Understudied	Understudied	Understudied	Tdark	Understudied	Understudied	Understudied	Understudied	Understudied	Understudied	Tbio	Understudied	Understudied	Understudied	Understudied
Regression Results	AURKB	MRCKG	ROCK2	EPHA2	M3K1	CDK13	ABL1	AAPK2	CDK17	CDK16	CDK16	CDK8	DDR1	MINK1	LATS1	CDK10	DYR1A	DYR1A	CSK21	M4K5	ADCK1	CLK3	DYR1A	CLK3	EPHA5	ERN1	EPHB1	ACVR1	MRCKG	TESK1	K6PL	CDK1	DYR1B	E2AK2	GAK	KKCC2	M3K6	CLK4	AKT3	AKT3	BUB1	TNIK	ROCK1	BCKD	CHK2	P4K2B	IRAK1	CLK3	ADK
	EPHB3	DMPK	IKKB	MK13	ACK1	CDK16	CDK12	EPHB6	CDK18	CDK9	MP2K3		KS6A4	OXSR1	M4K3	CLK3	ERN1	HYKK	IKKA	MELK	BRAF	CLK4	M3K1	PKN3	KT3K	GWL	INSR	FYV1	KITM	TIF1B	NEK1	CHK2	PI3R4	KPCD	INSR	P4K2B		E2AK1	TAOK3	OXSR1	CHK1	CHKB	ROCK2	PDPK1	FN3K	SG196	GSK3A	ERN1	CDK14
	FAK2	KITM	MP2K5	SLK	CLK2	CDK9	EPHA1	FGFR1	CDK12				RIOK2	PHKG2	M4K4	SIK2	NEK1	M3KL4	PAK4	ROCK2	GSK3B	DYR1B	PI4KA	FYV1	MK14	MELK	KS6A4	KS6A4	TAOK2	K6PP	SG196	ERBB2	TESK1	WEE1	MP2K4	PI3R4		M3K9	CLK1	DAPK3	DAPK3	M4K4	STK35	IKKA	MP2K6	E2AK4		PHKG2	KCC2D
	GSK3A	STK16	MRCKB	STK10		ROCK2	EPHA3	FRK					FRK	ACV1B		LATS1	NEK3		CSK22	SRPK1	STK16		TESK1	TEC	NDKM	MARK4	M3K3	MLTK		SRPK2	ST17A	FN3K	CDK10	PDXK	RIPK2	MTOR		PK3C3			FYV1		TNIK	PMYT1		VRK2		PDXK	KPCD
	GSK3B		PDPK1			WEE1	INSR	IKKA					MP2K2				PI51A			MP2K3	CDK1		AVR2A	NEK3	PI42B		STK38	TGFR2		TIF1B	STK11	KC1A	SIK3	KPCD2	EGFR	OXSR1		SIK3					AURKB			AVR2A			KS6A1
						PDXK	STK6	KC1G1					PMYT1				CLK2			MP2K5			E2AK1		STK35		TBK1	PDXK				KC1E	MRCKG			PKN3		TYK2								K6PP			KS6A3
								KPCD					PTK6																			KPCA				SRPK2										PI51C			KS6B1
								KPYM																								PAK4														PKN3			MK11
								MK13																								KPCD2														TIF1B			PDXK
								NEK9																																						CLK3			STK25
								PDXK																																						STK11			STK38
								PI42C
								RON
								CSK22
								FGFR4
								MK03
								TLK1
2nd Order Regression Correlations	ADK	BRAF	AGK	ABL2	CLK3	ABL1	ABL2	AAPK1	CDK13	CDK12	CDK12	LATS1	ACVR1	BRAF	AKT3	ACK1	AVR2A	CLK3	ACVR1	AKT3	AAK1	AVR2A	AKT2	BUB1	ACVR1	ACVR1	ACVR1	ACVR1	ACK1	AKT2	AVR2A	ABL1	ACK1	ABL1	AAPK2	AGK		BRAF	E2AK1	BUB1	CHKA	ACV1B	AAK1	AGK	EPHA5	AGK	AAK1	BRAF	AAPK2
	CDKL5	CDK1	ARAF	CDK14	DYR1B	BCKD	AURKB	ABL1	CDK9	CDK18	CDK17		CDK14	BUB1	CDK2	CDK2	CDK10	DYR1B	CDK14	BCKD	ADCK1	CLK2	BMPR2	CLK2	CDK1	BUB1	CDK13	CDK12	ADCK1	BMPR2	CLK3	ACVR1	ADCK1	ACV1B	CDK13	AKT3		CDK1	LATS1	CHKB	EGFR	CLK1	BCKD	ARAF	IRAK4	AKT3	CDKL5	CDK12	ACV1B
	CSK	CSK22	BMR1A	CDK5	LATS1	CDK14	CDK16	ACV1B	MP2K3	CDK4	DAPK3		Pathway Annotations from KEGG and Reactome	ILK	CDK8	CDK8	CLK4	E2AK1	CDK3	BMR1A	AKT2	E2AK1	BRAF	CLK3	CDKL5	CDK3	CDK3	CDK14	FAK1	DYR1B	E2AK1	AKT1	AKT2	ADK	CDKL5	AVR2A		CHK1	M4K4	ILK	ERN1	E2AK4	CDK12	BCKD	KT3K	AVR2A	CSK	CDK14	ACVR1
	DMPK	DMPK	CDK12	CDKL5	MRCKG	CDK17	CDK3	ADK	PDXK	CDK5	MP2K6		DCK	KPCD	CLK2	CLK1	DYR1B	M3K9	EGFR	BUB1	AVR2A	ERN1	CDK10	DYR1A	CHK2	CHK1	CDK7	CDK5	HYKK	E2AK1	E2AK4	BRAF	AVR2A	CDK12	CHK1	BUB1		DYR1A	M4K5	M3K4	GWL	ERBB2	CSK	CDK14	MK01	BMPR2	EPHA1	CDK5	ADK
	EPHA1	EPHB2	CDK6	CHKA	PI3R4	CDK18	CDK9	BMP2K	ROCK2	FGFR2			DDR1	LIMK2	E2AK4	DYR1A	E2AK4	MRCKG	EPHB2	CDK12	BRAF	HYKK	CLK3	GWL	CSK	CLK3	CSK	CDK7	M3K1	KKCC2	ERBB2	CDK2	BMPR2	CDK14	CSK21	CHKB		DYR1B	P4K2B	M4K3	ILK	KSYK	DAPK3	CDK6	MK03	BRAF	EPHA3	CHKB	CDK12
	EPHA3	GSK3B	CHK2	CSK22	SIK2	CDK4	DDR1	CDK12	WEE1	TLK1			EPHA1	M3K4	KSYK	ERN1	ERN1	PK3C3	FER	CDK18	CDK1	M3K1	CLK4	M3K4	EPHB4	DAPK3	DCK	EGFR	MK08	M3K1	KPYM	CSK23	CLK2	CDK5	DCK	ERN1		HYKK	PHKG2	MELK	JAK1	M4K4	ERBB2	CDK7	MK14	BUB1	GSK3A	CLK2	CDK14
	EPHB1	HYKK	DAPK3	DCK	SIK3	CDK5	EPHB3	CDK3					EPHA4	M4K4	MINK1	LATS1	FYV1	SIK3	FGFR4	CHK1	CDK2	M3KL4	E2AK1	MARK4	ERBB2	IKKE	E2AK2	EPHA4	PHKG2	M3K4	LIMK1	DCK	DYR1A	E2AK2	EPHA2	ILK		JAK1	STK35	MP2K3	M4K5	MRCKA	FGFR3	CHK2	MP2K3	CLK2	GSK3B	CLK3	CDK5
	EPHB6	IPMK	FAK2	EGFR	TAOK2	DAPK3	FGFR1	CDK4					EPHA7	M4K5	SIK2	M3K1	K6PP	TYK2	INSR	FAK2	CSK22	NEK1	HYKK	MELK	FAK1	KS6A4	EGFR	EPHA5	PI4KA	MRCKG	NEK1	DMPK	DYR1B	EPHB6	EPHB1	K6PL		M3K1	TAOK1	MP2K5	MARK4	OXSR1	FN3K	CSK23	PDPK1	DYR1A	IRAK1	DYR1A	CDKL5
	FAK1	KITM	IKKA	EPHB2	TESK1	EPHA1	FGFR3	CDK5					FAK2	NEK3	TAOK3	NEK1	LATS1		JAK1	FYV1	DCK	NEK3	K6PL	NEK1	FGFR3	MK13	EPHA7	ERBB2	PI51C	NEK1	P4K2B	E2AK2	E2AK1	ERBB2	FAK1	KKCC2		M3K11	TAOK2	P4K2B	MP2K3	PHKG2	IKKE	IKKB	PI42B	DYR1B	MK06	ERBB2	CSK
	GSK3A	M3K1	IKKB	FAK1		EPHA3	GAK	CDK6					FER	PDXK	TNIK	NEK3	NEK3		KAPCA	IKKB	E2AK1	PI4KA	KKCC2	NEK3	IKKE	MLTK	EPHB3	ERN1	STK16	P4K2B	PI3R4	EGFR	HYKK	FGFR1	FAK2	KS6A5		MLTK		PI51A	MP2K5	TNIK	ILK	JAK1	STK35	E2AK1	PKN1	ERN1	CSK21
	GSK3B	MK08	ILK	FER		ERBB2	GSK3A	CDK7					FRK	PI51A	VRK2	PI51A	OXSR1		KT3K	ILK	EPHB2	PI51A	M3K1	PDXK	KC1A	NEK3	FGFR4	FER	TAOK3	PI4KA	PI51C	EPHA5	IPMK	FGFR4	GAK	M3K1		PI3R4		PLK4	OXSR1	VRK2	IRAK4	LIMK1	STK6	E2AK4	RON	FYV1	CSK22
	ILK	PDPK1	KS6A5	GSK3B		FGFR2	IGF1R	CDK9					GAK	PLK4	WEE1	SIK2	P4K2B		LYN	KS6A5	EPHB6	TESK1	M3KL4	PHKG2	KC1E	NLK	GWL	FYN	TESK1	PI51C	PKN3	EPHB6	K6PL	GWL	IGF1R	M4K5		PKN2		ROCK2	PKN2		M4K4	MK01		ERBB2	TNK1	GWL	EPHA4
	IRAK1	PI4KA	MK14	KPCD1		GWL	KAPCA	CHK2					GWL	PRPK		SIK3	PDXK		M3K11	MK14	GSK3A		MRCKG	PI3R4	KPCA	PDXK	IGF1R	GAK		SG196	PLK1	IGF1R	KKCC2	IGF1R	IKKB	NEK1		PLK4		SRPK1	PKN3		MINK1	MP2K2		ERN1		M3K2	EPHA7
	KC1G2	PI51C	MP2K4	KPCD3		ILK	KC1A	CHKA					LIMK1	TAOK2		WEE1	PHKG2		MARK2	MP2K6	KC1G2		NEK1	PI51A	KPCD2	PKN3	INSR	IKKB		ST17A	SG196	INSR	M3K4	KCC2G	INSR	PI3R4		SIK1		VRK2	PLK4		ROCK1	MP2K5		K6PL		NEK1	EPHB6
	MK11	STK16	MP2K5	KS6A4		INSR	KPCD2	CSK					LIMK2	TAOK3			PI51C		MK11	MRCKA	KITM		P4K2B	PKN2	KS6A5	TEC	M3K3	KC1D		STK11	SRPK2	IRAK4	M3KL4	KPCD2	KAPCB	PI51A		SIK2			ROCK2		ROCK2	PDPK1		K6PP		NEK9	ERBB2
	MP2K5	TESK1	MRCKA	MARK4		LATS1	KSYK	CSK21					MK01	TGFR1			PKN3		MK13	OXSR1	KT3K		PI3R4	PLK4	MK03	TGFR2	MARK2	KPCD1		TESK1	STK11	KAPCA	MRCKG	KPCD3	KS6A4	PI51C		STK11			SRPK1		STK6	PDXK		KITM		PDXK	FAK2
	MRCKA		MRCKB	MK03		M3K2	M3K3	CSK22					MK11	TNIK			SG196		MLTK	PLK4	M3K9		PI4KA	SG196	MK11		MARK3	M3K2		TIF1B	STRAA	KC1A	P4K2B	KSYK	MET	PK3C3		TAOK3			TTK		TAOK3	RAF1		KKCC2		PHKG2	FGFR1
	NEK2		PDPK1	MP2K1		MRCKA	MET	CSK23					MP2K1	VRK2			SIK2		MP2K4	ROCK1	MK11		PI51C		MP2K5		MET	MARK4			TESK1	KC1D	PI4KA	KT3K	MK03	PKN3		TESK1			TYK2			ROCK2		M3K4		PI51A	FGFR4
	PKN1		PMYT1	MP2K2		NEK3	MK01	DCK					MP2K2				STK11		MRCKB	TGFR2	MRCKG		SIK3		MP2K6		MK01	MELK			TIF1B	KC1E	PI51C	LATS1	MK13	PLK4								STK16		M4K4		PKN3	FRK
	PTK6		RAF1	MP2K4		NEK9	MP2K6	DDR1					MRCKB				TEC		ST38L		PDPK1		STK11		MRCKA		MP2K4	MK01			VRK2	KCC2G	PK3C3	NEK3	MLTK	SG196										NEK3		PMYT1	GAK
	RIPK2		ROCK1	PI42A		PHKG2	MST4	E2AK2					PDXK				TIF1B		STK16		PHKG2		TAOK3		PAK4		NEK9	NEK3				KPCD3	PKN3	NEK9	MP2K1	SRPK2										OXSR1		TAOK2	GSK3B
	RON		STK16	PI42B		PMYT1	PAK4	EGFR					PI42C				VRK2		STK24		SLK		TESK1		PI42A		PAK4	NEK9				KSYK	SG196	PHKG2	PAK4	ST32C										P4K2B		TAOK3	GWL
	SLK		TGFR2	PKN1		ROCK1	PDXK	EPHA1					PMYT1								STK16		TIF1B		ST38L		RIPK2	PAK4				LYN	SIK1	PMYT1	STK38	STRAA										PI3R4		TEC	IKKA
	STK6			RIOK2		SLK	PRPK	EPHA2					PTK6								ULK3				STK10		STK10	PHKG2				M3K2	SIK2	PRPK	TBK1	TESK1										PI4KA			KC1G1
	ULK3			ULK3		STK10	RIOK2	EPHA4					RIOK2												TAOK3		TGFR2	PLK1				M3K9	ST32C	SLK	TLK2	VRK2										PI51A			KCC2A
				WEE1		STK6	ROCK2	EPHB2					RON															PMYT1				MARK2	TESK1	STK10												PI51C			KCC2B
						TLK1	RON	ERBB2					SLK															RIOK2				MK03	TIF1B	TBK1												PKN3			KPCD
							TLK1	FAK1					SRC															SRPK1				MK14		TLK1												SG196			KPYM
							WEE1	FER					STK10															STK10				MLTK														ST17A			KS6A1
								FGFR2					STK6															STK38				NDKM														ST38L			KS6A2
								FGFR3					TNK1															TBK1				PDPK1														STK11			KS6A3
								FGFR4																				TGFR2				PDXK														STRAA			KS6A5
								FRK																				TYK2				PI42A														TESK1			KS6A6
								GSK3A																								PI42B														TIF1B			KS6B1
								GSK3B																								PLK1														VRK2			M3K2
								GWL																								PRPK																	MARK2
								HCK																								SG196																	MARK3
								JAK1																								STK24																	MET
								KC1G2																								STK35																	MK03
								KCC2D																								TLK1																	MK11
								KPCD																								TNIK																	MK13
								KPCD1																																									MST4
								KPCD2																																									NEK3
								KS6A1																																									NLK
								KS6A3																																									PDXK
								KS6A6																																									PHKG2
								KS6B1																																									PI42A
								M3K11																																									PI42B
								M3K2																																									PI42C
								MARK3																																									PKN1
								MARK4																																									PMYT1
								MET																																									PRKDC
								MK01																																									PTK6
								MK03																																									RON
								MK11																																									TGFR1
								MK13																																									TLK1
								MP2K2																																									ULK3
								MP2K4
								MRCKB
								NEK3
								NEK9
								PDXK
								PHKG2
								PI42A
								PKN1
								PMYT1
								PRKDC
								PTK6
								RON
								SRC
								ST17A
								ST38L
								STK16
								STK25
								STK38
								TGFR1
								TLK2
								ULK3
								FRK
								MP2K2
								GSK3A
								EPHA1
								CDK14
								CDK14
								CDK3
								CSK23
								EPHB2
								FER
								M3K11
								MK13
								ST38L
								STK16
								CDK14
								CDK4
								CSK21
								EPHA4
								FAK1
								KPCD
								MET
								MK11
								STK38
								ULK3
								CDK14
								CDK6
								CHK2
								EGFR
								EPHA2
								KS6A6
								MK01
								MK13
								PI42A
								ABL1
								CDK14
								CDK9
								KPCD2
								KS6A6
								TLK2
Annotation Results from g:Profiler Link	http://biit.cs.ut.ee/link/ve	http://biit.cs.ut.ee/link/vf	http://biit.cs.ut.ee/link/vg	http://biit.cs.ut.ee/link/vh	http://biit.cs.ut.ee/link/vk	http://biit.cs.ut.ee/link/vl	http://biit.cs.ut.ee/link/vm	http://biit.cs.ut.ee/link/vn	http://biit.cs.ut.ee/link/vo	http://biit.cs.ut.ee/link/vp	http://biit.cs.ut.ee/link/vq	http://biit.cs.ut.ee/link/vr	http://biit.cs.ut.ee/link/vi	http://biit.cs.ut.ee/link/vs	http://biit.cs.ut.ee/link/vt	http://biit.cs.ut.ee/link/vu	http://biit.cs.ut.ee/link/vv	http://biit.cs.ut.ee/link/vw	http://biit.cs.ut.ee/link/vx	http://biit.cs.ut.ee/link/vy	http://biit.cs.ut.ee/link/vz	http://biit.cs.ut.ee/link/w0	http://biit.cs.ut.ee/link/w1	http://biit.cs.ut.ee/link/w2	http://biit.cs.ut.ee/link/w3	http://biit.cs.ut.ee/link/w4	http://biit.cs.ut.ee/link/w5	http://biit.cs.ut.ee/link/w6	http://biit.cs.ut.ee/link/w8	http://biit.cs.ut.ee/link/wa	http://biit.cs.ut.ee/link/wb	http://biit.cs.ut.ee/link/wc	http://biit.cs.ut.ee/link/wd	http://biit.cs.ut.ee/link/we	http://biit.cs.ut.ee/link/wf	http://biit.cs.ut.ee/link/wg	http://biit.cs.ut.ee/link/wh	http://biit.cs.ut.ee/link/wi	http://biit.cs.ut.ee/link/wj	http://biit.cs.ut.ee/link/wk	http://biit.cs.ut.ee/link/wl	http://biit.cs.ut.ee/link/wm	http://biit.cs.ut.ee/link/wn	http://biit.cs.ut.ee/link/wo	http://biit.cs.ut.ee/link/wp	http://biit.cs.ut.ee/link/wq	http://biit.cs.ut.ee/link/wr	http://biit.cs.ut.ee/link/ws	http://biit.cs.ut.ee/link/wt
Pathway Annotations from KEGG and Reactome	Neurotrophin signaling pathway	Inositol phosphate metabolism	Epithelial cell signaling in Helicobacter pylori infection	Non-small cell lung cancer		Pathogenic Escherichia coli infection	Axon guidance	Epithelial cell signaling in Helicobacter pylori infection	TP53 Regulates Transcription of DNA Repair Genes	Phosphorylation of RNA polymerase II C-terminal domain	Amyotrophic lateral sclerosis (ALS)	Transcriptional regulation of white adipocyte differentiation	Neurotrophin signaling pathway	MAPK signaling pathway	Measles	Cyclin A/B1 associated events during G2/M transition	Phosphatidylinositol signaling system	JUN kinase kinase kinase activity	RIG-I-like receptor signaling pathway	Chemokine signaling pathway	T cell receptor signaling pathway	Regulation of RNA splicing	Longevity regulating pathway	PI Metabolism	MAPK signaling pathway	Positive regulation of epithelial to mesenchymal transition involved in endocardial cushion formation	HIF-1 signaling pathway	Prostate cancer	Phosphatidylinositol signaling system	Central carbon metabolism in cancer	Central carbon metabolism in cancer	Platinum drug resistance	Inositol phosphate metabolism	Oocyte meiosis	TNF signaling pathway	Autophagy - other	MAPK signaling pathway	Herpes simplex infection	MAPK signaling pathway	MAPK signaling pathway	MAPK3 (ERK1) activation	Oxidative Stress Induced Senescence	Focal adhesion	Influenza A	Hepatitis C	Endometrial cancer	Axon guidance	Positive regulation of MAP kinase activity	Wnt signaling pathway
	Axon guidance	Insulin resistance	GnRH signaling pathway	Estrogen signaling pathway		Pathways in cancer	Ovarian steroidogenesis	Acute myeloid leukemia	Transcription elongation from RNA polymerase II promoter	Cyclin/CDK positive transcription elongation factor complex	Fc epsilon RI signaling pathway		Toll-like receptor signaling pathway	Plasma membrane bounded cell projection organization	MAPK signaling pathway	Mitotic G1-G1/S phases	Inositol phosphate metabolism		NOD-like receptor signaling pathway	Fc epsilon RI signaling pathway	Fc epsilon RI signaling pathway		Autophagy - animal	Synthesis of PIPs at the late endosome membrane	Focal adhesion	Cell cycle G2/M phase transition	Ras signaling pathway	Osteoclast differentiation	MAPK signaling pathway	Inositol phosphate metabolism	Biosynthesis of amino acids	T cell receptor signaling pathway	Autophagy - animal	Rap1 signaling pathway	ErbB signaling pathway	AMPK signaling pathway	Positive regulation of JNK cascade	Hepatitis C	Regulation of JNK cascade	Choline metabolism in cancer	MAPK1 (ERK2) activation	Regulation of stress-activated MAPK cascade	Pathways in cancer	Thyroid hormone signaling pathway	Progesterone-mediated oocyte maturation	Hepatitis C	AKT phosphorylates targets in the cytosol	Regulation of RNA splicing	Endocrine resistance
	Signalling by NGF	Colorectal cancer	Osteoclast differentiation	GnRH signaling pathway		Axon guidance	Focal adhesion	Pathways in cancer	Phosphorylation of RNA polymerase II C-terminal domain		Toxoplasmosis		Kaposi's sarcoma-associated herpesvirus infection	Positive regulation of JNK cascade	Epstein-Barr virus infection	G0 and Early G1	PI Metabolism		Shigellosis	Pathways in cancer	FoxO signaling pathway		AMPK signaling pathway	Cleavage furrow	Progesterone-mediated oocyte maturation	G2/M transition of mitotic cell cycle	ErbB signaling pathway	Axon guidance	Inositol phosphate metabolism	AMPK signaling pathway	Glycolysis / Gluconeogenesis	Viral carcinogenesis	Glucagon signaling pathway	Ras signaling pathway	Estrogen signaling pathway	Phosphatidylinositol signaling system	Positive regulation of JUN kinase activity	MAPK family signaling cascades	G2 DNA damage checkpoint	MAP kinase kinase kinase kinase activity	Microtubule cytoskeleton organization	Regulation of JNK cascade	Bladder cancer	Progesterone-mediated oocyte maturation	GnRH signaling pathway	Central carbon metabolism in cancer	Regulation of neuron differentiation	Positive regulation of JNK cascade	Glioma
	Axon guidance	Progesterone-mediated oocyte maturation	Progesterone-mediated oocyte maturation	Proteoglycans in cancer		Bladder cancer	MAPK signaling pathway	Glioma	Cyclin/CDK positive transcription elongation factor complex		TNF signaling pathway		Proteoglycans in cancer	Actin cytoskeleton organization	G1/S Transition	Regulation of RNA splicing	Synthesis of PIPs at the plasma membrane		FoxO signaling pathway	Epstein-Barr virus infection	Non-small cell lung cancer		Adipocytokine signaling pathway	1-phosphatidylinositol-4-phosphate 5-kinase activity	Bladder cancer		Axon guidance	T cell receptor signaling pathway	Cell-Cell communication	Longevity regulating pathway	AMPK signaling pathway	Proteoglycans in cancer	Phosphatidylinositol signaling system	G2/M DNA replication checkpoint	Dorso-ventral axis formation	Choline metabolism in cancer	MAP kinase kinase kinase activity	MAPK1/MAPK3 signaling	MAP kinase kinase kinase kinase activity	Positive regulation of centrosome duplication	Cell cycle G2/M phase transition		Signaling by VEGF	Cell cycle	Non-small cell lung cancer	Autophagy - animal	Cellular response to interleukin-3	ErbB-3 class receptor binding	AGE-RAGE signaling pathway in diabetic complications
	EPH-Ephrin signaling	Prostate cancer	Fluid shear stress and atherosclerosis	Kaposi's sarcoma-associated herpesvirus infection		Cell cycle	ErbB signaling pathway	Autophagy - animal			Toll-like receptor signaling pathway		VEGF signaling pathway	Fibroblast migration	Cyclin E associated events during G1/S transition				NF-kappa B signaling pathway	Chagas disease (American trypanosomiasis)	Prolactin signaling pathway		Inositol phosphate metabolism		Endocrine resistance		EGFR tyrosine kinase inhibitor resistance	Adherens junction		Phosphatidylinositol signaling system	Semaphorin interactions	GnRH signaling pathway	Phospholipid metabolism		Epstein-Barr virus infection	Inositol phosphate metabolism		RAF-independent MAPK1/3 activation	LATS1-NPHP4 complex		G2/M transition of mitotic cell cycle		VEGFA-VEGFR2 Pathway	Hepatitis B	Oocyte meiosis	AMPK signaling pathway	Negative regulation of glycogen (starch) synthase activity	1-phosphatidylinositol-3-phosphate 5-kinase activity	Th17 cell differentiation
	Ephrin signaling	Focal adhesion	Neurotrophin signaling pathway	Ras signaling pathway		Cell Cycle, Mitotic	Melanoma	Toxoplasmosis			Inflammatory mediator regulation of TRP channels		Natural killer cell mediated cytotoxicity		Cellular Senescence				Osteoclast differentiation	Toxoplasmosis	Influenza A		Phospholipid metabolism		Neurotrophin signaling pathway		MAPK signaling pathway	Pancreatic cancer		Adipocytokine signaling pathway	Glycolysis	Cholinergic synapse	PI Metabolism		T cell receptor signaling pathway	Apelin signaling pathway		MAPK3 (ERK1) activation					Semaphorin interactions	Long-term potentiation	Salmonella infection	Phosphatidylinositol signaling system	Negative regulation of type B pancreatic cell development		Shigellosis
	EPH-ephrin mediated repulsion of cells	Endometrial cancer	Fc epsilon RI signaling pathway	Endometrial cancer		G2/M DNA replication checkpoint	EGFR tyrosine kinase inhibitor resistance	Neurotrophin signaling pathway			GnRH signaling pathway		TNF signaling pathway		Oxidative Stress Induced Senescence				MAPK signaling pathway	Platelet activation	Hepatitis C		PI Metabolism		GnRH signaling pathway		Adherens junction	Hepatitis C		PI Metabolism		Endocrine resistance	Synthesis of PIPs at the late endosome membrane		Oocyte meiosis	Phospholipase D signaling pathway		MAPK1 (ERK2) activation					Sema4D in semaphorin signaling	MicroRNAs in cancer	Influenza A	Inositol phosphate metabolism	Positive regulation of MAP kinase activity		TNF signaling pathway
	EPHB-mediated forward signaling	Hepatitis C	Leukocyte transendothelial migration	Neurotrophin signaling pathway		Axon guidance	Regulation of actin cytoskeleton	Kaposi's sarcoma-associated herpesvirus infection			Toll Like Receptor 10 (TLR10) Cascade		Progesterone-mediated oocyte maturation		Cyclin A/B1 associated events during G2/M transition				Fc epsilon RI signaling pathway	FoxO signaling pathway	Measles		Synthesis of PIPs at the Golgi membrane		Fc epsilon RI signaling pathway		Signaling pathways regulating pluripotency of stem cells	MAPK signaling pathway		Synthesis of PIPs at the ER membrane		PI3K-Akt signaling pathway	Synthesis of PIPs at the ER membrane		PI3K-Akt signaling pathway	Autophagy - animal		Interleukin-17 signaling					Sema4D induced cell migration and growth-cone collapse	NOD-like receptor signaling pathway	Toll-like receptor signaling pathway	Phospholipid metabolism	Beta-catenin destruction complex		Adrenergic signaling in cardiomyocytes
	EPHA-mediated growth cone collapse	Neurotrophin signaling pathway	Hepatitis B	Fc epsilon RI signaling pathway		EPH-Ephrin signaling	Central carbon metabolism in cancer	Regulation of actin cytoskeleton			Toll Like Receptor 5 (TLR5) Cascade		EGFR tyrosine kinase inhibitor resistance						Epstein-Barr virus infection	Influenza A	Epstein-Barr virus infection		Synthesis of PIPs at the ER membrane		VEGF signaling pathway		PI3K-Akt signaling pathway	Gap junction		Synthesis of PIPs at the Golgi membrane		Breast cancer	Synthesis of PIPs at the early endosome membrane		Fc epsilon RI signaling pathway	PI3K/AKT activation		Synthesis of PIPs at the late endosome membrane						Prostate cancer	Proteoglycans in cancer	PI Metabolism			Inflammatory mediator regulation of TRP channels
	Nucleotide-binding domain, leucine rich repeat containing receptor (NLR) signaling pathways	Insulin signaling pathway	Proteoglycans in cancer	Melanogenesis		EPHA-mediated growth cone collapse	Ras signaling pathway	Cell cycle			MyD88 cascade initiated on plasma membrane		Axon guidance						Signaling pathways regulating pluripotency of stem cells	TNF signaling pathway	Signaling pathways regulating pluripotency of stem cells		PI3K Cascade		IL-17 signaling pathway		Rap1 signaling pathway	Bladder cancer				Non-small cell lung cancer	Synthesis of PIPs at the Golgi membrane		Type II diabetes mellitus	GAB1 signalosome		Chk1/Chk2(Cds1) mediated inactivation of Cyclin B:Cdk1 complex						Apoptosis	Endometrial cancer	Synthesis of PIPs at the ER membrane			ErbB signaling pathway
	NOD1/2 Signaling Pathway	Choline metabolism in cancer	Th17 cell differentiation	Adherens junction		Semaphorin interactions	Adherens junction	Fluid shear stress and atherosclerosis			MAP kinase activation in TLR cascade		Fc gamma R-mediated phagocytosis						Hepatitis C	Leukocyte transendothelial migration	Prostate cancer				EGFR tyrosine kinase inhibitor resistance		Hepatitis C	ErbB signaling pathway				Aldosterone-regulated sodium reabsorption			mTOR signaling pathway	PI3K events in ERBB4 signaling		RHO GTPases Activate NADPH Oxidases						Proteoglycans in cancer	Aldosterone-regulated sodium reabsorption	Synthesis of PIPs at the Golgi membrane			Circadian entrainment
	activated TAK1 mediates p38 MAPK activation	ErbB signaling pathway	Hepatitis C	Rap1 signaling pathway		Sema4D in semaphorin signaling	PI3K-Akt signaling pathway	Non-small cell lung cancer			activated TAK1 mediates p38 MAPK activation		Rap1 signaling pathway						Kaposi's sarcoma-associated herpesvirus infection	Toll-like receptor signaling pathway	Progesterone-mediated oocyte maturation				Rap1 signaling pathway		FoxO signaling pathway	Th17 cell differentiation				Endometrial cancer			NOD-like receptor signaling pathway	PI-3K cascade:FGFR1		Signaling by Type 1 Insulin-like Growth Factor 1 Receptor (IGF1R)						Endocrine resistance	TNF signaling pathway	PI-3K cascade:FGFR3			IL-17 signaling pathway
		Phosphatidylinositol signaling system	HTLV-I infection	Bladder cancer		Sema4D induced cell migration and growth-cone collapse	Oocyte meiosis	Rap1 signaling pathway			Uptake and actions of bacterial toxins		Estrogen signaling pathway						Th1 and Th2 cell differentiation	Sphingolipid signaling pathway	Neurotrophin signaling pathway				Amyotrophic lateral sclerosis (ALS)		GnRH signaling pathway	FoxO signaling pathway				mTOR signaling pathway			Proteoglycans in cancer	PI-3K cascade:FGFR3		IGF1R signaling cascade						Long-term depression	Dorso-ventral axis formation	PI-3K cascade:FGFR1			Progesterone-mediated oocyte maturation
		Epstein-Barr virus infection	Oxytocin signaling pathway	HIF-1 signaling pathway			Pathways in cancer	Chagas disease (American trypanosomiasis)			Uptake and function of anthrax toxins		Signaling pathways regulating pluripotency of stem cells						Mitophagy - animal	Chronic myeloid leukemia	Dopaminergic synapse				Axon guidance		Focal adhesion	EPHA-mediated growth cone collapse				VEGF signaling pathway			VEGF signaling pathway	PI-3K cascade:FGFR4		IRS-related events triggered by IGF1R						Sphingolipid signaling pathway	Th17 cell differentiation	PI3K events in ERBB4 signaling			FoxO signaling pathway
		Condensation of Prometaphase Chromosomes	Kaposi's sarcoma-associated herpesvirus infection	VEGF signaling pathway			Proteoglycans in cancer	Prostate cancer					Prion diseases						T cell receptor signaling pathway	Fluid shear stress and atherosclerosis	Colorectal cancer				TNF signaling pathway		Endocytosis	Axon guidance				Autophagy - animal			Focal adhesion	PI-3K cascade:FGFR2		Signaling by Insulin receptor						Chemokine signaling pathway	Osteoclast differentiation	PI-3K cascade:FGFR2			Tuberculosis
		Fc epsilon receptor (FCERI) signaling	TNF signaling pathway	EGFR tyrosine kinase inhibitor resistance			GnRH signaling pathway	Chemokine signaling pathway					ErbB signaling pathway						Th17 cell differentiation	Amyotrophic lateral sclerosis (ALS)	mTOR signaling pathway				Toll-like receptor signaling pathway		Epithelial cell signaling in Helicobacter pylori infection	Cyclin A/B1 associated events during G2/M transition				B cell receptor signaling pathway			Longevity regulating pathway	PIP3 activates AKT signaling		Insulin receptor signalling cascade						Toxoplasmosis	NOD-like receptor signaling pathway	PI-3K cascade:FGFR4			Pancreatic cancer
			Pathways in cancer	B cell receptor signaling pathway			Rap1 signaling pathway	Hepatitis C					Sphingolipid signaling pathway						Rap1 signaling pathway	Shigellosis	Endometrial cancer				Kaposi's sarcoma-associated herpesvirus infection		Melanoma	PLCG1 events in ERBB2 signaling				ErbB signaling pathway			Influenza A	PI3K Cascade		IRS-mediated signalling						Natural killer cell mediated cytotoxicity	MAPK signaling pathway	PIP3 activates AKT signaling			Glucagon signaling pathway
			Endometrial cancer	Prostate cancer			Platelet activation	Measles					Gap junction						TNF signaling pathway	Pancreatic cancer	Insulin signaling pathway				Signaling pathways regulating pluripotency of stem cells		Toll Like Receptor 3 (TLR3) Cascade	Activation of NIMA Kinases NEK9, NEK6, NEK7				Epstein-Barr virus infection			Fluid shear stress and atherosclerosis	Phospholipid metabolism								Measles	Toxoplasmosis	Negative regulation of the PI3K/AKT network			GnRH signaling pathway
			MAPK signaling pathway	MAPK signaling pathway			PI3K/AKT Signaling in Cancer	Adherens junction					Hepatitis B						Toxoplasmosis	Osteoclast differentiation	Transcriptional Regulation by TP53				Proteoglycans in cancer		Activated TLR4 signalling	Negative regulation of the PI3K/AKT network				Central carbon metabolism in cancer			HIF-1 signaling pathway	PI Metabolism								Choline metabolism in cancer	Prostate cancer				T cell receptor signaling pathway
			Toxoplasmosis	Melanoma			EPHA-mediated growth cone collapse	Gap junction					Fc epsilon RI signaling pathway						Epithelial cell signaling in Helicobacter pylori infection	GnRH signaling pathway	Regulation of TP53 Activity				Gap junction		MyD88-independent TLR3/TLR4 cascade	PI5P, PP2A and IER3 Regulate PI3K/AKT Signaling				Pathways in cancer			Apelin signaling pathway	Synthesis of PIPs at the Golgi membrane								Insulin signaling pathway	Pertussis				PI3K-Akt signaling pathway
			Vascular smooth muscle contraction	Choline metabolism in cancer			Transcriptional Regulation by TP53	B cell receptor signaling pathway					T cell receptor signaling pathway						Chagas disease (American trypanosomiasis)	Neurotrophin signaling pathway	Regulation of TP53 Expression and Degradation				T cell receptor signaling pathway		TRIF-mediated TLR3/TLR4 signaling	Interleukin-17 signaling				Chronic myeloid leukemia			Prion diseases	Synthesis of PIPs at the late endosome membrane								Prolactin signaling pathway	Chagas disease (American trypanosomiasis)				Signaling pathways regulating pluripotency of stem cells
			Apoptosis	Central carbon metabolism in cancer			Signaling by Interleukins	Insulin signaling pathway					Oocyte meiosis						Leishmaniasis	MAPK signaling pathway	Regulation of TP53 Degradation				Regulation of actin cytoskeleton		Signaling by EGFR					Rap1 signaling pathway			Non-small cell lung cancer	Synthesis of PIPs at the early endosome membrane								Hepatitis C	Rap1 signaling pathway				MAPK signaling pathway
			Prostate cancer	Signaling pathways regulating pluripotency of stem cells			Interleukin-3, 5 and GM-CSF signaling	Viral carcinogenesis					GnRH signaling pathway						Platelet activation	Toll-Like Receptors Cascades	Condensation of Prometaphase Chromosomes				Leukocyte transendothelial migration		GRB2 events in EGFR signaling					Measles			Hepatitis B	Synthesis of PIPs at the plasma membrane								mTOR signaling pathway	VEGF signaling pathway				Long-term potentiation
			FoxO signaling pathway	Prion diseases			Developmental Biology	Signaling pathways regulating pluripotency of stem cells					Endometrial cancer						Herpes simplex infection	Toll Like Receptor 7/8 (TLR7/8) Cascade	GAB1 signalosome				AGE-RAGE signaling pathway in diabetic complications		SHC1 events in EGFR signaling					Pancreatic cancer			Endometrial cancer	Toll-Like Receptors Cascades								Regulation of actin cytoskeleton	Sphingolipid signaling pathway				TGF-beta signaling pathway
			T cell receptor signaling pathway	Endocrine resistance			Axon guidance	Epstein-Barr virus infection					Prolactin signaling pathway						Toll-like receptor signaling pathway	Toll Like Receptor 2 (TLR2) Cascade	PI-3K cascade:FGFR2				Inflammatory mediator regulation of TRP channels		GAB1 signalosome					Platelet activation			Toll-like receptor signaling pathway	Toll Like Receptor 9 (TLR9) Cascade								Melanoma	Choline metabolism in cancer				mTOR signaling pathway
			Pancreatic cancer	ErbB signaling pathway			Signaling by Robo receptor	ErbB signaling pathway					Bladder cancer						Measles	Toll Like Receptor TLR1:TLR2 Cascade	PI3K events in ERBB4 signaling				Influenza A		Signaling by Leptin					Adrenergic signaling in cardiomyocytes			Prostate cancer									Toll-like receptor signaling pathway	Th1 and Th2 cell differentiation				Prostate cancer
			Sphingolipid signaling pathway	PI3K-Akt signaling pathway			Role of LAT2/NTAL/LAB on calcium mobilization	Osteoclast differentiation					Acute myeloid leukemia						Ras signaling pathway	Toll Like Receptor TLR6:TLR2 Cascade	Signalling by NGF				Sphingolipid signaling pathway		Immune System					Hepatitis C			Glioma									B cell receptor signaling pathway	Prolactin signaling pathway				Epithelial cell signaling in Helicobacter pylori infection
			Chemokine signaling pathway	TNF signaling pathway			Signaling by FGFR	Breast cancer					Regulation of actin cytoskeleton						Endocrine resistance	Toll Like Receptor 3 (TLR3) Cascade	NGF signalling via TRKA from the plasma membrane				Adrenergic signaling in cardiomyocytes		Cytokine Signaling in Immune system					Renal cell carcinoma			Regulation of actin cytoskeleton									Acute myeloid leukemia	Amyotrophic lateral sclerosis (ALS)				Proteoglycans in cancer
			RIG-I-like receptor signaling pathway	Glioma			Signaling by FGFR2	Ras signaling pathway					Thyroid hormone signaling pathway						Adherens junction	Toll Like Receptor 10 (TLR10) Cascade	PI3K/AKT activation				ErbB signaling pathway		Signaling by Interleukins					Adherens junction			Hepatitis C									Endometrial cancer	T cell receptor signaling pathway				HIF-1 signaling pathway
			mTOR signaling pathway	Gap junction			Downstream signaling of activated FGFR2	Insulin resistance					Endocrine resistance						Wnt signaling pathway	Toll Like Receptor 4 (TLR4) Cascade	PI-3K cascade:FGFR4				Fluid shear stress and atherosclerosis		Interleukin-2 signaling					Signaling pathways regulating pluripotency of stem cells			EGFR tyrosine kinase inhibitor resistance									Bladder cancer	Tuberculosis				Axon guidance
			Shigellosis	Dorso-ventral axis formation			PI-3K cascade:FGFR2	IL-17 signaling pathway					Thyroid cancer						Pancreatic cancer	Activated TLR4 signalling	PI-3K cascade:FGFR3				Toxoplasmosis		Interleukin-3, 5 and GM-CSF signaling					Dorso-ventral axis formation			Pancreatic cancer									Th1 and Th2 cell differentiation	FoxO signaling pathway				Neurotrophin signaling pathway
			Non-small cell lung cancer	Regulation of actin cytoskeleton			Signaling by FGFR1	Long-term potentiation					FoxO signaling pathway						Fluid shear stress and atherosclerosis	MyD88-independent TLR3/TLR4 cascade	PI-3K cascade:FGFR1				Signaling by VEGF		Interleukin receptor SHC signaling					Aldosterone synthesis and secretion			Progesterone-mediated oocyte maturation									Autophagy - animal	Platelet activation				EGFR tyrosine kinase inhibitor resistance
			Glioma	Thyroid cancer			Downstream signaling of activated FGFR1	Endocrine resistance					RAF-independent MAPK1/3 activation						GnRH signaling pathway	TRIF-mediated TLR3/TLR4 signaling	PIP3 activates AKT signaling				VEGFA-VEGFR2 Pathway		Interleukin-17 signaling					Ras signaling pathway			Rap1 signaling pathway									VEGF signaling pathway	Leishmaniasis				Oocyte meiosis
			Toll-like receptor signaling pathway	Influenza A			PI-3K cascade:FGFR1	Oxytocin signaling pathway					Signaling by SCF-KIT						DSCAM interactions	MyD88:Mal cascade initiated on plasma membrane	AKT phosphorylates targets in the cytosol				VEGFR2 mediated cell proliferation		Innate Immune System					Toxoplasmosis			Chemokine signaling pathway									Signaling pathways regulating pluripotency of stem cells	Inflammatory mediator regulation of TRP channels				Adherens junction
			Chronic myeloid leukemia	Prolactin signaling pathway			Signaling by FGFR4	PI3K-Akt signaling pathway					Signaling by VEGF						Developmental Biology	Toll Like Receptor 9 (TLR9) Cascade	PI3K/AKT Signaling in Cancer				Signaling by SCF-KIT		DAP12 interactions					Fc gamma R-mediated phagocytosis			Ras signaling pathway									MAPK signaling pathway	Thyroid hormone signaling pathway				Insulin resistance
			Bladder cancer	Toll-like receptor signaling pathway			Downstream signaling of activated FGFR4	Focal adhesion					VEGFA-VEGFR2 Pathway						Axon guidance	MyD88 dependent cascade initiated on endosome	Constitutive Signaling by AKT1 E17K in Cancer				Downstream signaling events of B Cell Receptor (BCR)		DAP12 signaling					HIF-1 signaling pathway			Epithelial cell signaling in Helicobacter pylori infection									Colorectal cancer	Neurotrophin signaling pathway				Central carbon metabolism in cancer
			Chagas disease (American trypanosomiasis)	Breast cancer			PI-3K cascade:FGFR4	MAPK signaling pathway					NGF signalling via TRKA from the plasma membrane						L1CAM interactions	TRAF6 mediated induction of NFkB and MAP kinases upon TLR7/8 or 9 activation	Activation of AKT2				Immune System		Fc epsilon receptor (FCERI) signaling					Phospholipase D signaling pathway			FoxO signaling pathway									ErbB signaling pathway	IL-17 signaling pathway				Dopaminergic synapse
			Acute myeloid leukemia	Axon guidance			Signaling by FGFR3	Central carbon metabolism in cancer					Signalling to ERKs						Signal transduction by L1	Toll Like Receptor 5 (TLR5) Cascade					Cytokine Signaling in Immune system		Role of LAT2/NTAL/LAB on calcium mobilization					Kaposi's sarcoma-associated herpesvirus infection			Kaposi's sarcoma-associated herpesvirus infection									Oxytocin signaling pathway	Shigellosis				Chagas disease (American trypanosomiasis)
			Focal adhesion	FoxO signaling pathway			Downstream signaling of activated FGFR3	Axon guidance					Signalling to RAS						WNT mediated activation of DVL	MyD88 cascade initiated on plasma membrane					Signaling by Interleukins		FCERI mediated MAPK activation					Choline metabolism in cancer			IL-17 signaling pathway									Non-small cell lung cancer	Endocrine resistance				Melanogenesis
			Insulin signaling pathway	T cell receptor signaling pathway			PI-3K cascade:FGFR3	HIF-1 signaling pathway					Negative regulation of MAPK pathway						MAP kinase activation in TLR cascade	MAP kinase activation in TLR cascade					Interleukin-17 signaling		Signaling by Insulin receptor					Tuberculosis			Autophagy - animal									Kaposi's sarcoma-associated herpesvirus infection	Fc epsilon RI signaling pathway				Transmission across Chemical Synapses
			Colorectal cancer	Negative regulation of MAPK pathway			Signaling by EGFR	Proteoglycans in cancer					Negative feedback regulation of MAPK pathway						Immune System	activated TAK1 mediates p38 MAPK activation					Innate Immune System		Insulin receptor signalling cascade					Melanoma			MAPK signaling pathway									Shigellosis	Kaposi's sarcoma-associated herpesvirus infection				Neurotransmitter Receptor Binding And Downstream Transmission In The Postsynaptic Cell
			Toll-Like Receptors Cascades	Negative feedback regulation of MAPK pathway			GAB1 signalosome	Endometrial cancer					Interleukin-17 signaling						Cytokine Signaling in Immune system	Nucleotide-binding domain, leucine rich repeat containing receptor (NLR) signaling pathways					Nucleotide-binding domain, leucine rich repeat containing receptor (NLR) signaling pathways		Signaling by PDGF					Long-term depression			Ovarian steroidogenesis									Renal cell carcinoma	AGE-RAGE signaling pathway in diabetic complications				Activation of NMDA receptor upon glutamate binding and postsynaptic events
			Toll Like Receptor 9 (TLR9) Cascade	Uptake and actions of bacterial toxins			DAP12 interactions	Toll-like receptor signaling pathway					RAF activation						Signaling by Interleukins	NOD1/2 Signaling Pathway					NOD1/2 Signaling Pathway		Downstream signal transduction					Hedgehog signaling pathway			Signaling pathways regulating pluripotency of stem cells									EGFR tyrosine kinase inhibitor resistance	Platinum drug resistance				Post NMDA receptor activation events
			Toll Like Receptor 5 (TLR5) Cascade	Uptake and function of anthrax toxins			DAP12 signaling	VEGF signaling pathway					Interleukin-2 signaling						Interleukin-17 signaling	Regulation of TP53 Activity					DAP12 interactions		Downstream signaling events of B Cell Receptor (BCR)					Glioma			Adherens junction									cGMP-PKG signaling pathway	Signaling by Interleukins				CREB phosphorylation through the activation of Ras
			Toll Like Receptor 7/8 (TLR7/8) Cascade	Interleukin-17 signaling			Signaling by the B Cell Receptor (BCR)	TNF signaling pathway					MAP2K and MAPK activation						Interleukin-3, 5 and GM-CSF signaling	Interleukin-17 signaling					DAP12 signaling		Signalling by NGF					Fc epsilon RI signaling pathway			Endocrine resistance									Fc epsilon RI signaling pathway	Interleukin-17 signaling				Ras activation uopn Ca2+ infux through NMDA receptor
			MyD88 dependent cascade initiated on endosome	MAP2K and MAPK activation			Downstream signaling events of B Cell Receptor (BCR)	Prolactin signaling pathway					Developmental Biology						Innate Immune System						Fc epsilon receptor (FCERI) signaling		NGF signalling via TRKA from the plasma membrane					Cell cycle			Neurotrophin signaling pathway									Th17 cell differentiation	Signal attenuation				RSK activation
			TRAF6 mediated induction of NFkB and MAP kinases upon TLR7/8 or 9 activation	Developmental Biology			Signaling by PDGF	Shigellosis					Axon guidance						Fc epsilon receptor (FCERI) signaling						Role of LAT2/NTAL/LAB on calcium mobilization		PI3K/AKT activation					Oocyte meiosis			Pathways in cancer									PI3K-Akt signaling pathway	RSK activation				CREB phosphorylation through the activation of CaMKII
			IRAK1 recruits IKK complex upon TLR7/8 or 9 stimulation	Axon guidance			Downstream signal transduction	FoxO signaling pathway					EPH-Ephrin signaling						Role of LAT2/NTAL/LAB on calcium mobilization						Toll-Like Receptors Cascades		Signalling to ERKs					Gap junction			Gap junction									Pancreatic cancer	Role of LAT2/NTAL/LAB on calcium mobilization				Unblocking of NMDA receptor, glutamate binding and activation
			Toll Like Receptor 10 (TLR10) Cascade	L1CAM interactions			NGF signalling via TRKA from the plasma membrane	Pancreatic cancer					EPHA-mediated growth cone collapse						FCERI mediated MAPK activation						Toll Like Receptor 10 (TLR10) Cascade		Prolonged ERK activation events					Thyroid hormone signaling pathway			Bladder cancer									FoxO signaling pathway	PI-3K cascade:FGFR2				Immune System
			MyD88 cascade initiated on plasma membrane	Signal transduction by L1			PI3K/AKT activation	Oocyte meiosis					EPH-ephrin mediated repulsion of cells						Nucleotide-binding domain, leucine rich repeat containing receptor (NLR) signaling pathways						Toll Like Receptor 7/8 (TLR7/8) Cascade		ARMS-mediated activation					FoxO signaling pathway			Shigellosis									T cell receptor signaling pathway	PI-3K cascade:FGFR1				Cytokine Signaling in Immune system
			Toll Like Receptor 2 (TLR2) Cascade	Signaling by VEGF			PI3K events in ERBB4 signaling	Hepatitis B					L1CAM interactions						NOD1/2 Signaling Pathway						Toll Like Receptor 9 (TLR9) Cascade		Frs2-mediated activation					Focal adhesion			Axon guidance									Central carbon metabolism in cancer	PI3K events in ERBB4 signaling				Signaling by Interleukins
			Toll Like Receptor TLR6:TLR2 Cascade	VEGFA-VEGFR2 Pathway			PIP3 activates AKT signaling	Bladder cancer					Recycling pathway of L1						DAP12 interactions						MyD88 dependent cascade initiated on endosome		Signalling to p38 via RIT and RIN					MAPK signaling pathway			Phospholipase D signaling pathway									Ras signaling pathway	NGF signalling via TRKA from the plasma membrane				Interleukin-3, 5 and GM-CSF signaling
			Toll Like Receptor TLR1:TLR2 Cascade	RAF-independent MAPK1/3 activation			Negative regulation of the PI3K/AKT network	Apelin signaling pathway					Signal transduction by L1						DAP12 signaling						TRAF6 mediated induction of NFkB and MAP kinases upon TLR7/8 or 9 activation		Signalling to RAS					Dopaminergic synapse			GnRH signaling pathway									Pathways in cancer	PI3K/AKT activation				Interleukin-17 signaling
			Toll Like Receptor 3 (TLR3) Cascade	Signaling by PDGF			PI5P, PP2A and IER3 Regulate PI3K/AKT Signaling	AGE-RAGE signaling pathway in diabetic complications											Signal Transduction						Toll Like Receptor 5 (TLR5) Cascade		Signaling by FGFR					Neurotrophin signaling pathway			Central carbon metabolism in cancer									Gap junction	Nuclear Events (kinase and transcription factor activation)				Interleukin-2 signaling
			Toll Like Receptor 4 (TLR4) Cascade	Downstream signal transduction				mTOR signaling pathway											Signaling by ERBB4						MyD88 cascade initiated on plasma membrane		Signaling by FGFR1					Insulin signaling pathway			Melanoma									Osteoclast differentiation	Innate Immune System				Interleukin receptor SHC signaling
			Activated TLR4 signalling	Signaling by ERBB4				Melanoma											PI3K events in ERBB4 signaling						Toll Like Receptor 3 (TLR3) Cascade		Downstream signaling of activated FGFR1					Progesterone-mediated oocyte maturation			Insulin signaling pathway									Breast cancer	Toll-Like Receptors Cascades				Innate Immune System
			MyD88-independent TLR3/TLR4 cascade	PI3K events in ERBB4 signaling				Th1 and Th2 cell differentiation											Signaling by EGFR						Toll Like Receptor 2 (TLR2) Cascade		FRS-mediated FGFR1 signaling					Wnt signaling pathway			Osteoclast differentiation									Glioma	Toll Like Receptor 4 (TLR4) Cascade				Toll-Like Receptors Cascades
			TRIF-mediated TLR3/TLR4 signaling	Downstream signaling events of B Cell Receptor (BCR)				EGFR tyrosine kinase inhibitor resistance											GAB1 signalosome						Toll Like Receptor TLR1:TLR2 Cascade		PI-3K cascade:FGFR1					Bladder cancer			Oxytocin signaling pathway									Chronic myeloid leukemia	Activated TLR4 signalling				Toll Like Receptor 9 (TLR9) Cascade
			MyD88:Mal cascade initiated on plasma membrane	Signaling by SCF-KIT				Leishmaniasis											MAPK family signaling cascades						Toll Like Receptor TLR6:TLR2 Cascade		Signaling by FGFR2					Prostate cancer			Renal cell carcinoma									Vascular smooth muscle contraction	Toll Like Receptor 7/8 (TLR7/8) Cascade				Toll Like Receptor 4 (TLR4) Cascade
			IRAK1 recruits IKK complex	DAP12 interactions				Fc epsilon RI signaling pathway											Signalling by NGF						Toll Like Receptor 4 (TLR4) Cascade		Downstream signaling of activated FGFR2					Axon guidance			Chagas disease (American trypanosomiasis)									Neurotrophin signaling pathway	Toll Like Receptor 3 (TLR3) Cascade				Activated TLR4 signalling
			MAP kinase activation in TLR cascade	DAP12 signaling				GnRH signaling pathway											NGF signalling via TRKA from the plasma membrane						Activated TLR4 signalling		PI-3K cascade:FGFR2					Longevity regulating pathway - multiple species			Long-term depression									NF-kB activation through FADD/RIP-1 pathway mediated by caspase-8 and -10	MyD88-independent TLR3/TLR4 cascade				Toll Like Receptor 5 (TLR5) Cascade
			MAP3K8 (TPL2)-dependent MAPK1/3 activation	Fc epsilon receptor (FCERI) signaling				Th17 cell differentiation											Signalling to ERKs						MyD88-independent TLR3/TLR4 cascade		FRS-mediated FGFR2 signaling					Sphingolipid signaling pathway			Longevity regulating pathway - multiple species									IkBA variant leads to EDA-ID	TRIF-mediated TLR3/TLR4 signaling				Toll Like Receptor 10 (TLR10) Cascade
			Signaling by VEGF	FCERI mediated MAPK activation				Choline metabolism in cancer											Signalling to RAS						TRIF-mediated TLR3/TLR4 signaling		Signaling by FGFR3					EGFR tyrosine kinase inhibitor resistance			Acute myeloid leukemia									Activation of NMDA receptor upon glutamate binding and postsynaptic events	Toll Like Receptor 9 (TLR9) Cascade				MyD88 cascade initiated on plasma membrane
			VEGFA-VEGFR2 Pathway	Role of LAT2/NTAL/LAB on calcium mobilization				T cell receptor signaling pathway											p38MAPK events						MyD88:Mal cascade initiated on plasma membrane		Downstream signaling of activated FGFR3					Influenza A			Developmental Biology									Post NMDA receptor activation events	MyD88 dependent cascade initiated on endosome				Toll Like Receptor 2 (TLR2) Cascade
			IKBKG deficiency causes anhidrotic ectodermal dysplasia with immunodeficiency (EDA-ID) (via TLR)	Signalling by NGF				Influenza A											PI3K/AKT activation						MAP kinase activation in TLR cascade		PI-3K cascade:FGFR3					Long-term potentiation			Axon guidance									CREB phosphorylation through the activation of Ras	TRAF6 mediated induction of NFkB and MAP kinases upon TLR7/8 or 9 activation				Toll Like Receptor TLR1:TLR2 Cascade
			Cytokine Signaling in Immune system	NGF signalling via TRKA from the plasma membrane				Estrogen signaling pathway											Signaling by Insulin receptor						activated TAK1 mediates p38 MAPK activation		FRS-mediated FGFR3 signaling					Regulation of actin cytoskeleton			L1CAM interactions									RSK activation	Toll Like Receptor 10 (TLR10) Cascade				Toll Like Receptor TLR6:TLR2 Cascade
			Signaling by Interleukins	Signalling to ERKs				Chronic myeloid leukemia											Insulin receptor signalling cascade						MAPK targets/ Nuclear events mediated by MAP kinases		Signaling by FGFR4					Platelet activation, signaling and aggregation			Signal transduction by L1									MAP kinase activation in TLR cascade	Toll Like Receptor 2 (TLR2) Cascade				MyD88:Mal cascade initiated on plasma membrane
			Interleukin-17 signaling	Signalling to RAS				Progesterone-mediated oocyte maturation											Signaling by FGFR						Activation of the AP-1 family of transcription factors		Downstream signaling of activated FGFR4					GPVI-mediated activation cascade			Negative feedback regulation of MAPK pathway									Signaling by Type 1 Insulin-like Growth Factor 1 Receptor (IGF1R)	Toll Like Receptor TLR1:TLR2 Cascade				Toll Like Receptor 7/8 (TLR7/8) Cascade
			Signalling by NGF	PI3K/AKT activation				Transcriptional Regulation by TP53											Signaling by FGFR2						Signaling by EGFR		FRS-mediated FGFR4 signaling					Transcriptional Regulation by TP53			Downstream signaling events of B Cell Receptor (BCR)									IGF1R signaling cascade	Toll Like Receptor TLR6:TLR2 Cascade				MyD88 dependent cascade initiated on endosome
			NGF signalling via TRKA from the plasma membrane	Signaling by EGFR				Regulation of TP53 Activity											Downstream signaling of activated FGFR2						GAB1 signalosome		PI-3K cascade:FGFR4					Regulation of TP53 Activity			Signal Transduction									IRS-related events triggered by IGF1R	MyD88:Mal cascade initiated on plasma membrane				TRAF6 mediated induction of NFkB and MAP kinases upon TLR7/8 or 9 activation
			IkBA variant leads to EDA-ID	GAB1 signalosome				Regulation of TP53 Activity through Phosphorylation											PI-3K cascade:FGFR2						Signaling by FGFR		Developmental Biology					Regulation of TP53 Activity through Acetylation			Signaling by SCF-KIT									Signaling by Leptin	Toll Like Receptor 5 (TLR5) Cascade				Toll Like Receptor 3 (TLR3) Cascade
			C-type lectin receptors (CLRs)	Signaling by FGFR				RHO GTPases Activate WASPs and WAVEs											Signaling by FGFR4						Signaling by FGFR1		Axon guidance					Regulation of TP53 Expression and Degradation			Signaling by Insulin receptor									Signaling by Insulin receptor	MyD88 cascade initiated on plasma membrane				MyD88-independent TLR3/TLR4 cascade
			Nucleotide-binding domain, leucine rich repeat containing receptor (NLR) signaling pathways	Signaling by FGFR1				Cellular responses to stress											Downstream signaling of activated FGFR4						Downstream signaling of activated FGFR1		NCAM signaling for neurite out-growth					Regulation of TP53 Degradation			Insulin receptor signalling cascade									Insulin receptor signalling cascade	MAP kinase activation in TLR cascade				TRIF-mediated TLR3/TLR4 signaling
			NOD1/2 Signaling Pathway	Downstream signaling of activated FGFR1				Cellular Senescence											PI-3K cascade:FGFR4						PI-3K cascade:FGFR1		Signaling by VEGF					Neurotransmitter Receptor Binding And Downstream Transmission In The Postsynaptic Cell			Signaling by FGFR									IRS-mediated signalling	MAPK targets/ Nuclear events mediated by MAP kinases				MAP kinase activation in TLR cascade
			Diseases of signal transduction	PI-3K cascade:FGFR1				Senescence-Associated Secretory Phenotype (SASP)											Signaling by FGFR3						Signaling by FGFR3		VEGFA-VEGFR2 Pathway					Activation of NMDA receptor upon glutamate binding and postsynaptic events			Signaling by FGFR3									SOS-mediated signalling	Activation of the AP-1 family of transcription factors				MAPK targets/ Nuclear events mediated by MAP kinases
				Signaling by FGFR4				Oncogene Induced Senescence											Downstream signaling of activated FGFR3						Downstream signaling of activated FGFR3		VEGFR2 mediated cell proliferation					Post NMDA receptor activation events			Downstream signaling of activated FGFR3									Signalling by NGF	ERK/MAPK targets				Fc epsilon receptor (FCERI) signaling
				Downstream signaling of activated FGFR4				Signaling by the B Cell Receptor (BCR)											PI-3K cascade:FGFR3						PI-3K cascade:FGFR3		Signaling by ERBB4					CREB phosphorylation through the activation of Ras			Signaling by FGFR1									NGF signalling via TRKA from the plasma membrane	ERKs are inactivated				Role of LAT2/NTAL/LAB on calcium mobilization
				PI-3K cascade:FGFR4				Downstream signaling events of B Cell Receptor (BCR)											Signaling by FGFR1						Signaling by FGFR2		SHC1 events in ERBB4 signaling					CTLA4 inhibitory signaling			Downstream signaling of activated FGFR1									Signalling to ERKs	activated TAK1 mediates p38 MAPK activation				FCERI mediated MAPK activation
				Signaling by FGFR3				Immune System											Downstream signaling of activated FGFR1						Downstream signaling of activated FGFR2		PI3K events in ERBB4 signaling					Cell Cycle			Signaling by FGFR4									Prolonged ERK activation events	Advanced glycosylation endproduct receptor signaling				DAP12 interactions
				Downstream signaling of activated FGFR3				Innate Immune System											PI-3K cascade:FGFR1						PI-3K cascade:FGFR2		Signaling by SCF-KIT					Cell Cycle, Mitotic			Downstream signaling of activated FGFR4									ARMS-mediated activation	PI-3K cascade:FGFR3				DAP12 signaling
				PI-3K cascade:FGFR3				DAP12 interactions											Signaling by PDGF						Signaling by FGFR4		PIP3 activates AKT signaling					Mitotic G2-G2/M phases			Signaling by FGFR2									Frs2-mediated activation	Downstream signaling events of B Cell Receptor (BCR)				Gastrin-CREB signalling pathway via PKC and MAPK
				Signaling by FGFR2				DAP12 signaling											Downstream signal transduction						Downstream signaling of activated FGFR4		Negative regulation of the PI3K/AKT network					G2/M Transition			Downstream signaling of activated FGFR2									Signalling to RAS	GAB1 signalosome				Signaling by the B Cell Receptor (BCR)
				Downstream signaling of activated FGFR2				Fc epsilon receptor (FCERI) signaling											Signaling by VEGF						PI-3K cascade:FGFR4		PI5P, PP2A and IER3 Regulate PI3K/AKT Signaling					AURKA Activation by TPX2			Signaling by PDGF									Signalling to p38 via RIT and RIN	PI-3K cascade:FGFR4				Downstream signaling events of B Cell Receptor (BCR)
				PI-3K cascade:FGFR2				Role of LAT2/NTAL/LAB on calcium mobilization											VEGFA-VEGFR2 Pathway						Signaling by PDGF		MAPK family signaling cascades					Regulation of PLK1 Activity at G2/M Transition			Downstream signal transduction									Signaling by VEGF	PIP3 activates AKT signaling				Signal Transduction
				PIP3 activates AKT signaling				FCERI mediated MAPK activation											Signaling by SCF-KIT						Downstream signal transduction		MAPK1/MAPK3 signaling					Cyclin A/B1 associated events during G2/M transition			MAPK family signaling cascades									VEGFA-VEGFR2 Pathway	PI5P, PP2A and IER3 Regulate PI3K/AKT Signaling				MAPK family signaling cascades
				Negative regulation of the PI3K/AKT network				Toll-Like Receptors Cascades											PIP3 activates AKT signaling						Signaling by ERBB4		Signaling by Type 1 Insulin-like Growth Factor 1 Receptor (IGF1R)					Centrosome maturation			Signaling by VEGF									VEGFR2 mediated cell proliferation	Spry regulation of FGF signaling				MAPK1/MAPK3 signaling
				PI5P, PP2A and IER3 Regulate PI3K/AKT Signaling				Toll Like Receptor 5 (TLR5) Cascade											Signaling by the B Cell Receptor (BCR)						PI3K events in ERBB4 signaling		IGF1R signaling cascade					Loss of proteins required for interphase microtubule organization__from the centrosome			VEGFA-VEGFR2 Pathway									Signaling by ERBB4	Transcriptional Regulation by TP53				Signaling by FGFR
								Toll Like Receptor 9 (TLR9) Cascade											Condensation of Prometaphase Chromosomes						Signalling by NGF		IRS-related events triggered by IGF1R					Loss of Nlp from mitotic centrosomes			Signaling by ERBB4									SHC1 events in ERBB4 signaling	Regulation of TP53 Activity				Signaling by FGFR3
								Toll Like Receptor 4 (TLR4) Cascade																	NGF signalling via TRKA from the plasma membrane		IRS-mediated signalling					Recruitment of mitotic centrosome proteins and complexes			Signalling by NGF									Signaling by PDGF	Cellular Senescence				Downstream signaling of activated FGFR3
								Activated TLR4 signalling																	Nuclear Events (kinase and transcription factor activation)		SOS-mediated signalling					Golgi Cisternae Pericentriolar Stack Reorganization			NGF signalling via TRKA from the plasma membrane									Downstream signal transduction	Oxidative Stress Induced Senescence				FRS-mediated FGFR3 signaling
								Toll Like Receptor 10 (TLR10) Cascade																	ERK/MAPK targets		RAF/MAP kinase cascade					Immune System			Signalling to ERKs									Signaling by SCF-KIT	Golgi Cisternae Pericentriolar Stack Reorganization				PI-3K cascade:FGFR3
								MyD88 cascade initiated on plasma membrane																	PI3K/AKT activation		MAP2K and MAPK activation					Innate Immune System			Signalling to RAS									Innate Immune System	Negative feedback regulation of MAPK pathway				Signaling by FGFR1
								Toll Like Receptor 2 (TLR2) Cascade																	PIP3 activates AKT signaling		Disease					DAP12 interactions			Signaling by Type 1 Insulin-like Growth Factor 1 Receptor (IGF1R)									Fc epsilon receptor (FCERI) signaling	Uptake and function of anthrax toxins				Downstream signaling of activated FGFR1
								Toll Like Receptor TLR1:TLR2 Cascade																	Negative regulation of the PI3K/AKT network		Diseases of signal transduction					DAP12 signaling			IGF1R signaling cascade									FCERI mediated MAPK activation					PI-3K cascade:FGFR1
								Toll Like Receptor TLR6:TLR2 Cascade																	PI5P, PP2A and IER3 Regulate PI3K/AKT Signaling							Fc epsilon receptor (FCERI) signaling			IRS-related events triggered by IGF1R									DAP12 interactions					FRS-mediated FGFR1 signaling
								MyD88:Mal cascade initiated on plasma membrane																	Signalling to ERKs							Role of LAT2/NTAL/LAB on calcium mobilization			IRS-mediated signalling									DAP12 signaling					Signaling by FGFR2
								Toll Like Receptor 3 (TLR3) Cascade																	Signalling to RAS							Cytokine Signaling in Immune system			Signaling by EGFR									C-type lectin receptors (CLRs)					Downstream signaling of activated FGFR2
								MyD88-independent TLR3/TLR4 cascade																	Transcriptional Regulation by TP53							Signaling by Interleukins			Immune System									Signaling by EGFR					PI-3K cascade:FGFR2
								TRIF-mediated TLR3/TLR4 signaling																	Regulation of TP53 Activity							Interleukin-3, 5 and GM-CSF signaling			Cytokine Signaling in Immune system									GRB2 events in EGFR signaling					FRS-mediated FGFR2 signaling
								Toll Like Receptor 7/8 (TLR7/8) Cascade																	Regulation of TP53 Activity through Acetylation							Interleukin-17 signaling			Signaling by Interleukins									SHC1 events in EGFR signaling					Signaling by FGFR4
								MyD88 dependent cascade initiated on endosome																	Developmental Biology							Signal Transduction			Interleukin-2 signaling									Axon guidance					Downstream signaling of activated FGFR4
								TRAF6 mediated induction of NFkB and MAP kinases upon TLR7/8 or 9 activation																	Myogenesis							Signalling by NGF			Interleukin-1 signaling									NCAM signaling for neurite out-growth					FRS-mediated FGFR4 signaling
								MAP kinase activation in TLR cascade																	CDO in myogenesis							NGF signalling via TRKA from the plasma membrane			Interleukin-17 signaling									Signaling by FGFR					PI-3K cascade:FGFR4
								MAPK targets/ Nuclear events mediated by MAP kinases																	Axon guidance							PI3K/AKT activation			Innate Immune System									Signaling by FGFR1					Signaling by Leptin
								Activation of the AP-1 family of transcription factors																	NCAM signaling for neurite out-growth							Signaling by PDGF			Toll-Like Receptors Cascades									Downstream signaling of activated FGFR1					Signaling by SCF-KIT
								Fcgamma receptor (FCGR) dependent phagocytosis																	MAPK family signaling cascades							Downstream signal transduction			Toll Like Receptor 5 (TLR5) Cascade									FRS-mediated FGFR1 signaling					Signaling by ERBB4
								Cytokine Signaling in Immune system																	MAPK1/MAPK3 signaling							MAPK family signaling cascades			Toll Like Receptor 4 (TLR4) Cascade									Signaling by FGFR3					PI3K events in ERBB4 signaling
								Signaling by Interleukins																								Signaling by FGFR			Activated TLR4 signalling									Downstream signaling of activated FGFR3					SHC1 events in ERBB4 signaling
								Interleukin-2 signaling																								Signaling by FGFR1			Toll Like Receptor 10 (TLR10) Cascade									FRS-mediated FGFR3 signaling					Signaling by VEGF
								Interleukin-17 signaling																								Downstream signaling of activated FGFR1			MyD88 cascade initiated on plasma membrane									Signaling by FGFR2					VEGFA-VEGFR2 Pathway
								Interleukin-3, 5 and GM-CSF signaling																								PI-3K cascade:FGFR1			Toll Like Receptor 7/8 (TLR7/8) Cascade									Downstream signaling of activated FGFR2					VEGFR2 mediated cell proliferation
								Interleukin receptor SHC signaling																								Signaling by FGFR4			Toll Like Receptor 3 (TLR3) Cascade									FRS-mediated FGFR2 signaling					Signaling by EGFR
								Signal Transduction																								Downstream signaling of activated FGFR4			MyD88-independent TLR3/TLR4 cascade									Signaling by FGFR4					GAB1 signalosome
								Signaling by Type 1 Insulin-like Growth Factor 1 Receptor (IGF1R)																								PI-3K cascade:FGFR4			TRIF-mediated TLR3/TLR4 signaling									Downstream signaling of activated FGFR4					GRB2 events in EGFR signaling
								IGF1R signaling cascade																								Signaling by FGFR3			Toll Like Receptor 9 (TLR9) Cascade									FRS-mediated FGFR4 signaling					SHC1 events in EGFR signaling
								IRS-related events triggered by IGF1R																								Downstream signaling of activated FGFR3			MyD88 dependent cascade initiated on endosome									MAPK family signaling cascades					Signaling by PDGF
								Signaling by FGFR																								PI-3K cascade:FGFR3			TRAF6 mediated induction of NFkB and MAP kinases upon TLR7/8 or 9 activation									MAPK1/MAPK3 signaling					Downstream signal transduction
								Signaling by FGFR2																								Signaling by FGFR2			Toll Like Receptor 2 (TLR2) Cascade									RAF-independent MAPK1/3 activation					Signaling by Insulin receptor
								Negative regulation of FGFR2 signaling																								Downstream signaling of activated FGFR2			Toll Like Receptor TLR6:TLR2 Cascade									MAPK1 (ERK2) activation					Insulin receptor signalling cascade
								Downstream signaling of activated FGFR2																								PI-3K cascade:FGFR2			Toll Like Receptor TLR1:TLR2 Cascade									Cytokine Signaling in Immune system					Signaling by Type 1 Insulin-like Growth Factor 1 Receptor (IGF1R)
								FRS-mediated FGFR2 signaling																								Signaling by EGFR			MyD88:Mal cascade initiated on plasma membrane									Signaling by Interleukins					IGF1R signaling cascade
								PI-3K cascade:FGFR2																								GAB1 signalosome			MAP kinase activation in TLR cascade									Interleukin-3, 5 and GM-CSF signaling					IRS-related events triggered by IGF1R
								Signaling by FGFR3																								Signaling by Insulin receptor			MAP3K8 (TPL2)-dependent MAPK1/3 activation									Interleukin-17 signaling					IRS-mediated signalling
								Downstream signaling of activated FGFR3																								Insulin receptor signalling cascade			Fc epsilon receptor (FCERI) signaling									Interleukin-2 signaling					SOS-mediated signalling
								PI-3K cascade:FGFR3																								Signaling by PTK6			FCERI mediated MAPK activation									Interleukin receptor SHC signaling					Signalling by NGF
								FRS-mediated FGFR3 signaling																								Signaling by ERBB2			Nucleotide-binding domain, leucine rich repeat containing receptor (NLR) signaling pathways									RAF/MAP kinase cascade					NGF signalling via TRKA from the plasma membrane
								Negative regulation of FGFR3 signaling																								PLCG1 events in ERBB2 signaling			NOD1/2 Signaling Pathway									Negative regulation of MAPK pathway					Signalling to ERKs
								Signaling by FGFR1																								SHC1 events in ERBB2 signaling			DAP12 interactions									Negative feedback regulation of MAPK pathway					Signalling to RAS
								Downstream signaling of activated FGFR1																								Signaling by SCF-KIT			DAP12 signaling									MAP2K and MAPK activation					Prolonged ERK activation events
								PI-3K cascade:FGFR1																								Signaling by VEGF			Negative regulation of the PI3K/AKT network									RAF activation					Frs2-mediated activation
								FRS-mediated FGFR1 signaling																								VEGFA-VEGFR2 Pathway			PI5P, PP2A and IER3 Regulate PI3K/AKT Signaling									IRAK1 recruits IKK complex					ARMS-mediated activation
								Negative regulation of FGFR1 signaling																								VEGFR2 mediated cell proliferation												IRAK1 recruits IKK complex upon TLR7/8 or 9 stimulation					Signalling to p38 via RIT and RIN
								Signaling by FGFR4																								Signaling by Type 1 Insulin-like Growth Factor 1 Receptor (IGF1R)												IKBKG deficiency causes anhidrotic ectodermal dysplasia with immunodeficiency (EDA-ID) (via TLR)					PI3K/AKT activation
								Downstream signaling of activated FGFR4																								IGF1R signaling cascade												Disease					Nuclear Events (kinase and transcription factor activation)
								FRS-mediated FGFR4 signaling																								IRS-related events triggered by IGF1R												Diseases of signal transduction					ERK/MAPK targets
								PI-3K cascade:FGFR4																								IRS-mediated signalling																	CREB phosphorylation
								Negative regulation of FGFR4 signaling																								Signaling by ERBB4																	PIP3 activates AKT signaling
								Spry regulation of FGF signaling																								PI3K events in ERBB4 signaling																	Negative regulation of the PI3K/AKT network
								Signaling by SCF-KIT																								Signaling by the B Cell Receptor (BCR)																	PI5P, PP2A and IER3 Regulate PI3K/AKT Signaling
								Signaling by Leptin																								Downstream signaling events of B Cell Receptor (BCR)																	Developmental Biology
								Signaling by ERBB4																								PIP3 activates AKT signaling																	Axon guidance
								PI3K events in ERBB4 signaling																								Negative regulation of the PI3K/AKT network																	L1CAM interactions
								SHC1 events in ERBB4 signaling																								PI5P, PP2A and IER3 Regulate PI3K/AKT Signaling																	Signal transduction by L1
								Signaling by EGFR																								Integrin alphaIIb beta3 signaling																	Recycling pathway of L1
								SHC1 events in EGFR signaling																								Developmental Biology																	NCAM signaling for neurite out-growth
								GRB2 events in EGFR signaling																								Axon guidance																	RAF/MAP kinase cascade
								GAB1 signalosome																								Anchoring of the basal body to the plasma membrane																	Transcriptional Regulation by TP53
								MAPK family signaling cascades																																									Regulation of TP53 Activity
								MAPK1/MAPK3 signaling																																									Regulation of TP53 Activity through Phosphorylation
								RAF-independent MAPK1/3 activation																																									Cellular responses to stress
								MAPK1 (ERK2) activation																																									Cellular response to heat stress
								Signaling by VEGF																																									Diseases of signal transduction
								VEGFA-VEGFR2 Pathway																																									PI3K/AKT Signaling in Cancer
								VEGFR2 mediated cell proliferation
								Signalling by NGF
								NGF signalling via TRKA from the plasma membrane
								PI3K/AKT activation
								Nuclear Events (kinase and transcription factor activation)
								ERK/MAPK targets
								Signalling to ERKs
								Prolonged ERK activation events
								ARMS-mediated activation
								Frs2-mediated activation
								Signalling to p38 via RIT and RIN
								Signalling to RAS
								p38MAPK events
								Signaling by PDGF
								Downstream signal transduction
								Signaling by GPCR
								Gastrin-CREB signalling pathway via PKC and MAPK
								Signaling by Insulin receptor
								Insulin receptor signalling cascade
								IRS-mediated signalling
								PI3K Cascade
								SOS-mediated signalling
								Signaling by ERBB2
								ERBB2 Activates PTK6 Signaling
								PIP3 activates AKT signaling
								Negative regulation of the PI3K/AKT network
								PI5P, PP2A and IER3 Regulate PI3K/AKT Signaling
								AKT phosphorylates targets in the cytosol
								Developmental Biology
								Axon guidance
								NCAM signaling for neurite out-growth
								RAF/MAP kinase cascade
								Negative regulation of MAPK pathway
								Negative feedback regulation of MAPK pathway
								RAF activation
								MAP2K and MAPK activation
								L1CAM interactions
								Signal transduction by L1
								Recycling pathway of L1
								EPH-Ephrin signaling
								EPHA-mediated growth cone collapse
								EPH-ephrin mediated repulsion of cells
								Cell Cycle
								Cell Cycle, Mitotic
								G1 Phase
								Cyclin D associated events in G1
								Activation of NMDA receptor upon glutamate binding and postsynaptic events
								Post NMDA receptor activation events
								CREB phosphorylation through the activation of Ras
								RSK activation
								Disease
								Diseases of signal transduction
								PI3K/AKT Signaling in Cancer
								Constitutive Signaling by Aberrant PI3K in Cancer
Protein-Protein Interactions Used in Panther Annotation		RAF1																	M3K8																			M3K10
		PASK																	M3K11																			ABL1
		ROCK2																	E2AK2																			SRPK1
		SNRK																	KPCT																			CDK6
		MELK																	TGFR1																			TGFR1
		IKKE																	IKKB																			TIF1B
		TBK1																	M3K3																			PI3R4
																			KPCA																			P4K2B
																			KPCD																			M3K7
																			CHK1																			KAPCA
																			IKKE																			AAPK1
																			RIPK1																			CSF1R
																			SRPK1																			E2AK2
																			M3K4																			EGFR
																			RIPK2																			FYN
																			KPYM																			JAK1
																			MTOR																			JAK2
																			PDPK1																			JAK3
																			IRAK2																			KPCA
																			RIPK3																			LYN
																			MP2K4																			PGFRB
																			PRKDC																			PK3CA
																			M3K7																			PK3CB
																			M3K14																			PK3CD
																			KPCB																			TGFR2
																			SRC
																			KPCI
																			AKT1
																			AKT2
																			IRAK1
																			M3K1
																			SRPK2
																			TRIO
																			TBK1
																			CSK21
																			TOPK
																			PI42A
																			CD11B
																			CD11A
																			BRD2
																			PI42C
																			PI42B
																			TIF1B
																			PAK1
																			CDK16
																			CDK2
																			KS6B1
																			CDK1
																			KAPCB
																			IKKA
																			MARK3
																			MK01
																			KC1D
																			GSK3B
																			KPCZ
																			KS6A5
																			MK09
																			KS6A4
																			WEE1
																			MK14
																			CSK22
																			RIOK2
																			MST4
																			CDK4
																			EGFR
																			MAST3
																			STK6
																			KPCE
																			KSR1
																			RIOK1
																			LIMK1
																			YES
																			PAK6
																			PAK7
																			FGFR2
																			LRRK1
																			LATS2
																			MYLK2
																			NEK9
																			KPCD1
Panther GO Biological Process Complete Annotations		n/a																	positive regulation of NF-kappaB transcription factor activity (GO:0051092)																			activation of MAPKK activity (GO:0000186)
																			innate immune response-activating signal transduction (GO:0002758)																			regulation of immune system process (GO:0002682)
																			cellular response to peptide (GO:1901653)																			regulation of response to stress (GO:0080134)
																			positive regulation of gene expression (GO:0010628)																			response to stress (GO:0006950)
																			organelle organization (GO:0006996)
																			positive regulation of cellular metabolic process (GO:0031325)
																			regulation of signal transduction (GO:0009966)
[truncated: 40 more columns]

## Sheet: Sheet2
Kinase	AAK1	ADCK1	BCKD	BMP2K	CDK10	CDK12	CDK13	CDK14	CDK16	CDK17	CDK18	CDK19	CDK7	CHKB	CLK1	CLK2	CLK3	CLK4	CSK23	DAPK3	DMPK	DYR1A	DYR1B	ERN1	FN3K	FYV1	GAK	GWL	IPMK	K6PL	K6PP	KT3K	M3K1	M3K2	M3K3	M3K4	M3K5	M3KL4	M4K3	M4K5	MELK	MINK1	MRCKA	MRCKB	NDKM	NEK1	NEK2	NEK3	NEK9
P-Value for g:Profiler Annotations	0.000883	0.013	0.00177	0.00428		0.0322	4.99e-06	1.32e-05	0.00125	0.033	0.00633	0.0262	0.035	0.000613	0.0496	0.0284	0.00229	0.00384	0.0441	0.00536	0.00663	4.45e-05	0.0427	0.0424	5.51e-06	0.0234	0.0105	0.0228	0.0206	0.00851	0.000495	0.0361	4.01e-05	0.035	5.02e-05	0.00579	0.0226	0.0416	3.9e-05	0.00476	0.0289	0.0271	0.0125	0.0039	0.00252	0.0363	0.0356	0.00121	0.00177
	6.37e-07	0.0439	0.00582	0.0311		0.00677	0.037	0.013	0.0292	0.00881	0.0116		0.0197	0.0297	0.0218	0.0266	0.000622		0.0478	0.00156	0.0367		0.0064	0.0206	0.0311	0.0106	7.75e-06	0.0072	0.0218	0.0101	0.0242	0.0124	0.0151	0.0321	1.33e-05	0.00122	0.0178	0.0123	0.00603	0.05	0.0232	0.0138	0.0146	0.0128	0.0215	0.05	0.0169	0.000436	0.0221
	0.00302	0.00831	0.0202	5.73e-05		3.35e-05	0.0311	5.88e-06	7.7e-05		0.0301		0.0132	0.000591	0.00855	0.0333	0.00184		0.0355	0.0232	0.00078		0.005	0.0443	0.0153	0.00886	0.00616	0.00314	0.00778	4.77e-05	0.0174	0.0043	0.00615	0.0456	0.0139	0.0101	0.00554	0.0134	0.00332	0.0104	0.0275	0.00603	0.00186	0.00506	1.16e-05	0.00378	0.0414	0.0285	0.0499
	0.00878	0.0276	0.00607	0.00578		0.0134	0.0107	0.000167	9.49e-06		0.0296		0.0275	2.88e-05	0.0415	5.79e-05	0.0192		0.00102	0.00776	0.0243		0.0189	0.0491	0.0006		0.000472	0.0428	0.0465	0.0202	0.005	2.4e-07	0.000207	0.017	0.00485	0.000486	0.000654	0.00611	0.00453	0.0259	0.0234		0.0447	0.0154	0.00586	0.000181	0.00755	0.0195	0.0267
	2.28e-05	0.0242	8.53e-05	0.0271		0.0266	0.0124	0.0142			0.0264		7.85e-05	0.0318	0.0112				0.00019	0.00754	0.0416		0.0215		0.000984		0.00445	1.65e-05		0.0266	0.0344	2.31e-05	0.00435		0.0016	0.0028		0.00127	0.0499		0.0195		0.0399	2.95e-06	0.0465	0.000125	0.00227	0.0195	0.0319
	0.00356	0.000885	3.61e-05	0.0106		0.0372	0.00536	0.041			0.024		0.042		0.00455				0.0169	0.000454	0.0449		0.0476		0.00287		0.000286	0.000298		0.00889	0.00424	0.0183	4.54e-05		0.000903	0.0338		8.68e-05					0.0456	0.00139	0.0159	0.0169	0.000756		0.0471
	2.55e-05	0.0049	0.00188	7.49e-05		0.0139	0.00897	6.19e-08			0.0207		0.0244		0.0387				7.05e-06	0.0154	3.28e-05		0.00127		0.00076		2.28e-06	0.00896		0.0187		1.58e-06	0.0319		0.0288	0.0441		0.0198					0.00311	0.05	7.47e-06	0.00473	0.0348		0.0395
	0.000805	0.00356	0.0134	0.0048		0.00677	0.0423	4.13e-07			0.0499		0.0128		0.0498				0.00156	0.00102	0.000903		0.000517		0.000183		0.0367	0.0234		0.00327		0.00302	0.00873		1.95e-06	7.82e-05		0.0162					0.00219	0.0478	3.49e-07	0.00179	0.0414		0.00185
	0.0183	7.3e-05	0.000109	0.00031		0.018	0.00453	4e-05			0.0499		0.0075						9.66e-10	0.0039	1.69e-05		0.00661		9.88e-05		0.0192	0.0218		0.037		0.000524	0.000553		0.00328	0.0292		0.0302						9.12e-08	0.0135	0.000312			0.00213
	0.0485	0.00435	0.000779	0.0322		0.000277	1.09e-07	0.0013			0.0499		6.67e-05						0.00141	1.5e-05	0.0201		0.0416		0.0153		0.00133	0.0325				1.15e-06	4.15e-06		0.0246	0.0292		0.0362						6.26e-05	0.00381	0.0185			6.96e-05
	0.0138	0.0351	0.00973	0.00875		0.0046	0.000226	0.00314			0.0274		0.0118						0.0011	0.0112	0.000116				0.00897		0.0302	0.0218				0.00293			0.000333	0.0268		0.0498						0.000576	0.0016	0.00243			0.0211
	0.00303	0.0234	6.31e-05	4.45e-05		0.00952	0.00689	8.67e-05			0.00241		0.0321						0.00412	0.00033	0.000144				0.000307		0.00173	0.0428				1.43e-05			0.00836	0.0268		0.000744						0.00597	2.84e-05	0.0476			0.0182
		0.0341	0.0303	0.000933		0.00672	0.0417	4.59e-08			0.00654		0.0169						0.00445	0.0132	0.000529				0.0392		0.00732	0.00834				0.000683			7.14e-06	0.0268		0.00073						0.000894	0.0478	0.0476			5.83e-06
		0.0173	0.04	0.0322			0.00217	0.00324			0.0011		0.00462						0.0355	0.0499	0.0151				0.0014		0.0132	0.0306				0.0172			0.00201	0.0268		0.00073						0.000638	0.0307	0.0476			0.001
		0.0242	0.00521	0.000168			0.0032	8.09e-06					0.0111						0.00812	6.26e-05	0.0268				0.00181		0.0434	0.00384				0.0335			0.000111	0.0268		0.00115						0.00536	0.0021	0.0476			0.0487
		0.00478	0.000554	0.000686			0.0147	0.00361					0.0103						0.00812	0.0173	0.0275				0.00138		0.00223	0.012				0.0325			0.00967	0.0268		0.00073						0.000454	0.00612	0.0476			0.0499
			2.41e-05	0.00875			2.02e-05	0.000251					0.0329						0.0102	0.00123	0.000408				0.0164		0.00265	0.0123				2.64e-08			0.000702	0.00397		0.000674						0.0169	0.00178	0.0476			0.00267
			0.000606	0.00109			0.0457	0.000284					0.0103						0.00973	0.0371	0.00108				0.00576		0.0233	0.0428				3.64e-05			0.00362	3.2e-05								0.0214	6.59e-09	0.0153			2.61e-07
			1.1e-05	0.00203			0.0429	1.15e-10					0.00563						0.0101	0.000877	0.0104				0.0032		0.04	0.0398				0.0261			0.000747	0.000148								0.00698	0.0189				0.0319
			0.0121	0.00829			0.038	0.0116					0.004						8.18e-07	0.00485	8.16e-05				0.0124		0.0233	0.0297				0.00148			0.0461	0.00155								6.26e-05	0.000273				0.0154
			0.0168	0.00201			0.0253	0.0389					0.0204						0.00754	0.000693	0.000137				0.0244		0.0233	0.0462				0.0342			0.00955	0.0498								0.0479	0.000917				0.000138
			0.0293	0.007			0.0447	0.00314					0.0023						0.0441	7.05e-06	0.000122				0.00418		0.005					4.83e-06			0.0474	0.00109								1.54e-06	0.000726				1.53e-08
			0.000195	0.00959			0.036	0.0398					2.34e-05						0.0154	0.00173	0.0434				0.0333		0.00508					0.0399			0.000264	0.0424								0.000101	0.00615				4.21e-07
			2.04e-06	0.0183			0.00175	3.36e-07					0.0363						0.00509	0.000161	0.023				0.021		0.00508					0.00133			0.0311	0.049								0.000758	0.00162				0.0112
			0.000441	7.84e-05			8.59e-06	0.00104					0.00018						0.00783	0.000169	0.0211				0.0195		0.000159					0.0024			3.6e-05	0.00887								4.92e-05	0.0274				2.14e-05
			9.36e-07	4.34e-08			0.038	1.38e-09					0.000499						0.00118	0.000169	0.0211				0.00123		0.00611					0.00556			0.000402									0.00783	0.0195				0.0148
			0.000814	0.0016			0.000662	0.0123					0.0475						0.00109	0.000169	0.0434				0.0392		0.044					0.000282			0.00275									5.28e-05	0.0101				0.00409
			0.000432	0.00304			0.0299	6.08e-05					0.000245						0.00597	0.000219	0.0137				0.00658		0.00173					0.0247			0.0271									2.76e-07	0.00359				2.65e-05
			0.05	0.00623			0.0271	7.86e-05					0.0318						1.16e-06	9.7e-05	0.023				0.000611		0.000832					0.000102			0.00283									1.01e-05	0.00099				0.00239
			0.04	0.019			0.0154	0.000502					0.000785						0.0266	0.000688	0.0211				0.000365		0.00779					0.0471			0.000252									0.000192	0.00734				6.68e-06
			4.05e-05	0.00931			0.000568	0.0157					0.00631						0.0371	0.000438	0.0211				0.0301		0.00943					0.0256			0.00275									0.00445	0.00237				1.47e-11
			0.00108	0.000669			0.0178	0.000186					0.0472						0.00141	0.000219	0.0211				0.000215		0.00668					0.0036			0.000499									0.0185	0.05				0.00946
			0.0421	0.0104			0.0163	7.88e-08					0.00752						0.00018	0.000219	0.0211				0.000179		0.000101					0.000114			9.26e-06									0.0295	0.000196				2.97e-06
			0.00937	0.00223			0.000568	0.00564					0.00562						0.0423	0.000169	0.000381				0.00683		0.00805					0.0161			0.00103									0.0246	0.0259				7.55e-07
			1.73e-06	0.000383			0.0163	1.24e-09					0.00531						4.48e-05	0.000198	0.00542				0.00023		0.00536					0.0063			1.45e-09									0.002	0.0432				2.02e-05
			0.000231	0.00232			0.0154	0.0385					0.00454						9.94e-07	0.000161	2.66e-05				0.0277		0.00433					2.18e-06			0.000105									0.0309	4.57e-05				0.00409
			0.000401	0.0117			0.000568	6.58e-10					0.0136						0.00507	0.000144	0.00477				0.00874		0.00191					0.00623			2.11e-07									0.00408	0.0215				0.0098
			0.000876	0.00254			0.0166	3.53e-08					0.013						0.00147	9.7e-05					0.00173		0.034					0.0162			0.0104									0.00209	0.00744				0.0292
			0.01	0.007			0.0154	4.28e-08					0.0112						0.0232	9.7e-05					7.45e-05		0.00298					0.0103			0.0105									3.79e-07	0.0244				0.0267
			0.0293	0.00243			0.000568	0.00286					0.0407						0.0363	2.13e-05					2.76e-07		0.00208					0.0162			0.00254									1.03e-05	2.83e-08				0.0166
			0.035	0.0372			0.0236	2.79e-06					8.75e-05						0.0481	0.00128					0.000164		0.00125					0.0019			2.26e-06									0.00123	0.00734				0.00118
			0.0032	7.99e-05			0.000649	0.000566					0.031						0.000343	0.0207					0.0485		0.00616					0.000831			0.0277									0.00139	0.0274				1.82e-07
			0.000369	0.0172			0.00275	0.00345					0.00973						1.81e-05	0.00586					0.0138		0.00403					0.00618			0.05									9.53e-05	0.0109				8.44e-08
			0.000182	0.00113			0.00216	9.73e-05					0.0133						8.47e-05	0.047					0.000445		0.0277					2.26e-06			3.96e-06									0.0427	0.00892				1.32e-08
			0.0003	0.0255			0.00584	0.039					1.1e-05						0.000872	0.0477					0.000347		0.00302					3.1e-06			7.4e-07									0.00156	0.00703				0.025
			0.0003	0.0319			0.00716	0.000303					0.00202						0.000482						0.0188		0.00741					0.027			8.81e-05									0.00812	0.0206				1.79e-06
			0.00027	0.0013			0.0289	0.000151					1.82e-05						6.97e-05						0.034		0.00375					0.00015			0.00105									6.87e-05	0.00565				0.0176
			0.0482	8.46e-07			0.0191	2.21e-05					3.99e-05						0.00488						0.000348		0.00762					1.7e-05			0.00849									1.07e-08	0.0303				0.0176
			0.000182	1.18e-06			0.0346	5.58e-07					0.000454						0.00317						0.000414		0.00597					0.0214			0.0154									1.39e-06	0.00456				4.84e-05
			0.000182	5.01e-07			0.000649	0.00905					0.00202						0.0151						0.000682		0.00558					1.91e-09			0.00259									1.13e-05	0.00456				1.42e-06
			0.000316	0.0441			0.000568	6.08e-05					0.00156						0.00425						0.000838		0.00571					3.8e-05			0.000801									0.0405	0.00456				5.44e-08
			0.000316	0.0387			0.000568	2.08e-07					0.0138						0.000319						0.000682		0.00558					0.00244			0.00457									0.0146	0.0228				0.00011
			0.000316	0.00687			0.00258	0.0196					0.00655						0.000256						0.000613		0.00654					0.0335			1.22e-08									1.44e-05	0.00499				7.67e-11
			0.000408	0.000799			0.00179	0.00286											0.0063						0.000414		0.00637					9.03e-06			0.0031									0.00408	0.000965				7.03e-06
			0.00128	0.000489				9.2e-06											0.00345						0.000414		0.00374					0.00475			0.000131									0.0169	0.0249				6.25e-05
			0.000816	0.000386				1.86e-05											0.0137						2.91e-05		0.00341					4.37e-08			0.000207									0.00173	4.96e-06				8.13e-09
			0.000408	0.00452				0.0131											0.000297						0.000719		0.0052					0.00535			0.0346									3.41e-05	1.6e-06				0.00176
			0.000408	0.0372				4.98e-10											0.015						0.000719		0.00335					0.00358			0.00536									2.21e-08	9.23e-07				9.14e-05
			0.000316	2.38e-05				0.0341											0.0231						0.000719		0.00575					7.96e-07			0.00292									0.000693	2.71e-07				0.000505
			0.0482	0.000681				0.00295											5.74e-06						0.000115		0.00322					0.00184			0.0156									2.64e-05	2.92e-05				0.000272
			4.01e-05	0.000532				4.42e-08											9.31e-07						6.71e-05		0.00335					0.0207			0.0474									0.0423	2.92e-05				3.41e-05
			0.00112	0.000262				0.00367											0.0007						2.91e-05		0.0052					0.0223			0.00244									0.0135	2.92e-05				3.41e-05
			0.000886	0.0456				0.0247											0.000598						2.91e-05		0.00347					9.55e-06			0.0408									0.00998	3.49e-07				3.41e-05
			0.000755	0.0456				0.000379											0.05						0.000719		0.00322					0.0153			0.00352									0.00731	2.71e-07				7.38e-05
			0.0301	0.000442				0.00212											0.015						9.2e-05		0.00335					0.00143			4.27e-06									0.00347	2.37e-07				7.38e-05
			0.0252	7.68e-05				0.0234											0.0355						0.00303		0.0052					0.0489			0.000842									0.00968	1.46e-07				7.38e-05
			0.00208	0.0107				2.31e-05											0.0246						0.000209		0.00341					0.0202			4.45e-05									0.0363	2.89e-07				7.38e-05
			0.000455	0.00914				0.000151											0.000382						0.000381		0.00322					0.0157			0.0208									0.00151	2.89e-07				6.86e-05
			0.000774	0.00505				0.00196											0.000343						0.00041		0.0052					0.00191			0.0242									0.00148	2.89e-07				6.86e-05
			0.00233	0.000628				0.000381											0.000188						0.000159		0.00335					1.55e-06			0.0429									0.00148	2.89e-07				5.91e-05
			0.0226	0.00505				0.000856											0.0137						0.000543		0.00521					0.0499			0.00243									0.011	1.46e-07				0.000105
			0.00254	0.000831				0.0343											0.000199						0.000293		6.64e-06					6.21e-05			0.00166									0.00232	1.46e-07				0.000105
			0.0311	0.000449				0.0269											0.000188						0.000263		0.0102					5.39e-05			0.000993									0.00148	2.8e-06				0.000105
			0.00881	0.000403				0.0161											0.0137						0.00335		0.0318					0.0494			0.00511									0.00137	0.00188				4.14e-06
			0.0191	0.00452				0.0306											0.000203						0.000269		0.0278					0.00421			0.00277									0.00943	5.09e-05				1.48e-06
				0.000403				0.0275											0.000188						0.000246		0.00683					0.00277			0.00257									5.74e-06	0.000647				3.18e-07
				0.000377				2.64e-07											0.0137						0.00335		0.00328					0.045			0.00299									2.27e-05	0.0292				1.09e-05
				0.00452				1.28e-09											0.00022						0.000482		0.00508					0.0193			0.00272									0.0133	0.000408				0.000849
				0.000412				2.89e-05											0.000199						0.000246		0.00335					0.000517			0.00272									0.0108	0.0292				1.56e-09
				0.000377				3.08e-10											0.0137						0.00335		0.00304					0.000573			0.00257									0.0102	0.00456				9.44e-10
				0.00452				3.79e-14											0.000368						0.000263		0.00335					0.0171			0.0046									0.0104	0.0256				2.7e-06
				0.000738				1.83e-14											0.000237						0.000246		0.000797					0.0161			0.00257									0.0117	0.00499				0.00024
				0.000377				2.69e-12											0.000167						0.00335		0.00055					0.00194			0.00493									0.0102	0.00456				7.22e-06
				0.00452				2.41e-09											0.000142						0.000522		0.0146					0.00485			0.00322									0.000167	0.00456				3.78e-09
				0.00452				1.94e-09											7.79e-06						0.000319		0.00584					0.0286			0.0122									0.000142	0.0469				0.000226
				0.0267				0.0229											0.0137						0.00328		0.00128					0.00364			0.000163									0.000626	0.0449				5e-05
				0.0199				0.000501											0.0238						0.00335		0.00125					0.00157			0.000136									0.000192	0.000949				2.34e-09
								0.00131											0.0353						8.2e-08		0.00125					0.00157			0.0299									0.00943	6.75e-06				5.61e-10
								0.00688																	7.32e-09		0.0146					0.00364			1.47e-05									0.000368	0.000831				4.7e-10
								0.00379																	8.5e-05		0.00508					0.00467			0.000492									0.000237	9.31e-05				4.13e-05
								0.000501																	4.94e-05		0.00508					0.00834			0.00636									0.000177	0.0341				9.93e-08
								0.000501																	0.00375		0.0256					0.000149			0.00545									0.00463	0.00565				6.69e-10
								0.00106																	0.00335		0.00447					1.22e-07			0.00102									6.97e-05	0.0292				5.37e-10
								0.00106																	0.000797		0.00482					8.14e-08			0.000993									0.0459					9.93e-08
								0.00106																	0.00055							1.45e-05			0.000993									0.000319					4.13e-05
								0.00106																	0.000528							1.03e-06			0.0122									0.000256					1.84e-09
								0.0015																	0.00044							0.00072			0.004									0.0209					4.7e-10
								0.0015																	0.00536							0.000121			0.00485									0.000297					9.93e-08
								0.0015																	1.96e-05							0.00158			0.00121									0.00943					4.13e-05
								0.00099																	0.0125							0.0323			5.11e-05									0.00943					5.37e-10
								0.00099																	8.49e-05							0.00882			0.0065									0.00468					4.7e-10
								0.000856																	0.0125							2.82e-06			0.000655									0.0171					4.13e-05
								6.32e-05																	0.0125							2.26e-07			7.59e-05									0.000382					9.93e-08
								0.000584																	8.53e-05							7.13e-06			0.000745									0.00022					5.39e-05
								0.011																	0.0102							2.08e-06			0.000288									0.000199					5.98e-09
								0.037																	0.0146							9.94e-07			0.000358									0.00962					7.07e-09
								4.2e-09																	0.00584							0.0251			9.53e-05									0.000203					9.93e-08
								1.7e-10																								2.21e-06			5.54e-05									0.000188					3.98e-05
								3.28e-10																								8.74e-07			0.000358									0.00962					7.05e-08
								8.05e-15																								7.43e-07			0.000358									0.000343					5.13e-08
								4.23e-11																								5.96e-06			0.00059									0.000188					5.53e-06
								2.11e-10																								7.43e-07			2.4e-05									0.00962					1.32e-09
								1.23e-08																								6.73e-07			2.4e-05									0.000199					5.3e-09
								1.19e-12																								5.96e-06			2.4e-05									0.000188					3.98e-05
								1.11e-12																								7.67e-07			0.000725									0.00962					3.98e-05
								1.11e-12																								6.73e-07			0.00059									0.0231					2.16e-09
								6.82e-14																								5.96e-06			0.00053									0.0106					7.95e-10
								4.8e-14																								1.85e-06			0.000622									0.00169					5.44e-06
								0.0245																								6.73e-07			0.000622									8.14e-05					2.27e-06
								6.65e-15																								5.96e-06			0.000622									0.0388					2.36e-06
								1.02e-10																								1.45e-06			0.000622									0.00425					2.27e-06
								1.83e-12																								7.13e-06			7.93e-05									0.0159					2.27e-06
								8.61e-15																								0.00547			0.00166									8.47e-05					1.95e-06
								6.65e-15																								0.00311			0.00146									0.0135					3.98e-05
								1.83e-12																								0.0314			0.0276									0.0119					1.15e-14
								1.02e-10																								0.00934			0.0458									0.00943					1.33e-16
								0.0129																								0.022			0.013									0.000121					5.24e-07
								1.11e-14																								0.0193			0.00429									1.94e-05					3.84e-07
								8.08e-15																								6.09e-07			0.00346									9.8e-05					5.19e-05
								1.83e-12																								8.47e-05			0.0187									0.00219					4.81e-05
								1.02e-10																								6.78e-05			0.014									0.0289					4.64e-05
								0.0217																								0.0107												0.0289					4.64e-05
								8.08e-15																								0.00319												0.018					1.25e-07
								6.65e-15																								0.00311												0.000839					3.65e-07
								1.02e-10																								0.00311												0.000286					1.55e-07
								1.83e-12																								0.0251																	4.16e-06
								0.0169																								0.000102																	9.93e-08
								0.0499																								5.96e-06																	3.9e-06
								5.47e-15																								2.44e-05																	2.14e-06
								1.63e-10																								0.00018																	2.99e-09
								1.05e-13																								5.96e-06																	2.56e-13
								1.83e-12																								1.65e-05																	2.21e-07
								9.55e-11																								9.77e-06																	0.000826
								2.98e-14																								0.0362																	4.71e-05
								9.55e-11																								0.00575																	1.16e-05
								9.55e-11																								0.000142																	3.98e-05
								1.04e-13																								0.00818																	0.0134
								2e-09																																									0.000193
								1.43e-10																																									0.0188
								0.00495																																									0.0186
								0.00774																																									0.028
								1.26e-11																																									0.00164
								7.95e-12																																									0.00116
								1.57e-11
								4.95e-16
								2.21e-18
								2.59e-12
								0.000188
								9.49e-05
								1.46e-12
								1.52e-10
								1.25e-10
								1.33e-10
								1.25e-10
								8.83e-13
								0.0258
								6.07e-14
								1.43e-14
								0.0475
								2.36e-09
								4.96e-12
								1.11e-12
								8.57e-13
								0.000331
								9.55e-11
								0.00659
								0.0258
								1.83e-12
								5.16e-10
								2.06e-10
								0.0258
								2.46e-12
								1.06e-17
								7.2e-10
								9.55e-11
								0.0468
								0.00187
								0.00699
								5.78e-05
								8.45e-10
								2.43e-08
								0.000343
								0.00114
								0.000941
								0.000276
								0.0209
								0.0123
								0.000143
								0.000143
								0.00244
								0.00145
								0.000412
								9.14e-06
								2.6e-07
								6.7e-09
								1.57e-07
								9.72e-05
P-Value for Panther Annotations		n/a																	0.00876																			0.00674
																			0.00514																			0.0426
																			0.0465																			0.00176
																			0.0163																			0.0192
																			0.0385
																			0.0203
																			0.0234
[truncated: 40 more columns]
